# Supplementary material for: Nucleotide Modifications Decrease Innate Immune Response Induced by Synthetic Analogs of snRNAs and snoRNAs
Source: Genes (Basel). 2018 Nov 2;9(11):531. doi: 10.3390/genes9110531 (PMC6266926; doi:10.3390/genes9110531)
Supplement: Supplementary file 1 [file genes-09-00531-s001.zip]

Archive with 15 entries (13 files):
- genes-381208 Supp Final/
- genes-381208 Supp Final/Supplementary/
- genes-381208 Supp Final/Supplementary/Supplementary Figure 1.docx
- genes-381208 Supp Final/Supplementary/Supplementary Figure 2.docx
- genes-381208 Supp Final/Supplementary/Supplementary Figure 3.docx
- genes-381208 Supp Final/Supplementary/Supplementary Figure 4.docx
- genes-381208 Supp Final/Supplementary/Supplementary Materials Primers.docx
- genes-381208 Supp Final/Supplementary/Supplementary Table 1.xlsx
- Supplementary Figure 3.docx
- Supplementary/Supplementary Figure 1.docx
- Supplementary/Supplementary Figure 2.docx
- Supplementary/Supplementary Figure 3.docx
- Supplementary/Supplementary Figure 4.docx
- Supplementary/Supplementary Materials Primers.docx
- Supplementary/Supplementary Table 1.xlsx
