# Supplementary material for: Nucleotide Modifications Decrease Innate Immune Response Induced by Synthetic Analogs of snRNAs and snoRNAs
Source: Genes (Basel). 2018 Nov 2;9(11):531. doi: 10.3390/genes9110531 (PMC6266926; doi:10.3390/genes9110531)
Supplement: Supplementary file 1 [file genes-09-00531-s001.zip › genes-381208 Supp Final/Supplementary/Supplementary Table 1.xlsx]

## Sheet: Lists of gene
NM vs Control (p<0,05, q<0,05, log2>2)		100%m5C vs Control (p<0,05, q<0,05, log2>2)		100%Ψ vs Control (p<0,05, q<0,05, log2>2)
ISG15		ISG15		ISG15
CYP4B1		CYP4B1		IFI44L
IFI44L		IFI44L		IFI44
IFI44		IFI44		GBP1P1
GBP1P1		GBP1P1		ATF3
CSF1		CSF1		IFI6
LOC388692		ATF3		CYP2J2
ATF3		IFI6		GBP3
IFI6		CYP2J2		GBP1
CYP2J2		GBP3		GBP4
GBP3		GBP1		CTSS
GBP1		GBP4		KIAA0040
GBP4		RNVU1-19		OPTN
RNVU1-19		CTSS		GPR158
CTSS		KIAA0040		IFIT2
KIAA0040		OPTN		IFIT3
NUAK2		GPR158		IFIT1
OPTN		IFIT2		IFITM2
OTUD1		IFIT3		IFITM1
GPR158		IFIT1		TRIM22
IFIT2		MARK2P9		RARRES3
IFIT3		SYT15		MYEOV
IFIT1		CH25H		IFITM3
DUSP5		IFITM2		IRF7
IL15RA		IFITM1		TRIM21
CH25H		TRIM22		TRIM5
LOXL4		ADM		LMO2
SLC25A28		RARRES3		UBE2L6
IFITM2		MYEOV		BATF2
IFITM1		IFITM3		IGFBP6
TRIM22		IRF7		OAS1
ADM		TRIM21		OAS3
RARRES3		TRIM5		OAS2
OVOL1		LMO2		C1R
MYEOV		UBE2L6		STAT2
IFITM3		BATF2		OASL
IRF7		IGFBP6		IFI27
TRIM21		OAS1		WARS
LMO2		OAS3		LOC100419583
UBE2L6		OAS2		PML
BATF2		C1R		ISG20
TAPBPL		STAT2		MT2A
IGFBP6		OASL		NLRC5
OAS1		IFI27		CCL22
OAS3		WARS		CCL17
OAS2		LOC100419583		SOCS1
C1R		PML		MLKL
RND1		ISG20		XAF1
STAT2		MT2A		LGALS9
OASL		NLRC5		IFI35
IFI27		CCL22		RNF213
NFKBIA		CCL17		CCL5
WARS		SOCS1		KRT17
LOC100419583		MLKL		SP6
C2CD4A		XAF1		SECTM1
PML		FBXO39		PMAIP1
ISG20		LGALS9		C19orf66
CIITA		IFI35		ANGPTL6
MT2A		RNF213		BST2
NLRC5		CCL5		IFNL3
CCL22		KRT17		CEACAM1
CCL17		SP6		PLAUR
SOCS1		SECTM1		RSAD2
IL27		PMAIP1		RASGRP3
ST3GAL2		C19orf66		RUFY4
MLKL		UCA1		SP100
XAF1		PPP1R15A		NRIR
FBXO39		ANGPTL6		CMPK2
LGALS9		BST2		PNPT1
IFI35		IFNL3		CXCR4
RNF213		CEACAM1		RBM43
RASD1		PLAUR		NMI
CCL5		RSAD2		IFIH1
GSDMB		RASGRP3		SP110
KRT17		RUFY4		SAMHD1
C1QL1		SP100		ZNFX1
SP6		CMPK2		ZBP1
SECTM1		PNPT1		HELZ2
PMAIP1		CXCR4		MX2
GADD45B		NMI		MX1
ANGPTL4		IFIH1		USP18
C19orf66		TNS1		APOL6
KLF2		SP110		APOL1
ZFP36		SAMHD1		KLHDC7B
PPP1R15A		ZNFX1		APOL3
ANGPTL6		ZBP1		APOL2
BST2		HELZ2		PARP14
IFNL3		MX2		TRANK1
CEACAM1		MX1		UBA7
PLAUR		USP18		PLSCR1
BBC3		APOL6		TNFSF10
TULP2		APOL1		GNB4
RSAD2		KLHDC7B		LAMP3
RASGRP3		LIF		LAP3
MXD1		APOL3		HERC5
HOXD9		APOL2		TLR3
RUFY4		PARP14		DDX60
CMPK2		TRANK1		DDX60L
CXCR4		UBA7		PDZD2
NMI		PLSCR1		ERAP2
IFIH1		TNFSF10		GMPR
SP110		GNB4		TRIM38
CEBPB		LAMP3		BTN3A2
OGFR		LAP3		BTN3A1
SAMHD1		HERC5		BTN3A3
ZNFX1		TLR3		HLA-F
ZBP1		DDX60		HLA-E
HELZ2		DDX60L		PSMB9
MX2		ANKRD33B		PRICKLE4
MX1		PDZD2		NCOA7
USP18		ERAP2		HLA-C
APOL6		IRF1		HLA-B
APOL1		GMPR		TAP2
KLHDC7B		TRIM38		TAP1
LIF		BTN3A2		ETV7
APOL3		BTN3A1		RAET1L
APOL2		BTN3A3		NUB1
SCO2		HLA-F		NT5C3A
PARP14		HLA-H		GRB10
TRANK1		HLA-A		SAMD9
UBA7		HLA-E		SAMD9L
PLSCR1		PSMB9		PARP12
TNFSF10		PRICKLE4		PARP10
LAMP3		NCOA7		JAK2
HERC5		STX11		BARX1-AS1
TLR3		HLA-C		IFNB1
MAML3		HLA-B		DDX58
DDX60		TAP2		BARX1
DDX60L		TAP1
ANKRD33B		ETV7
PDZD2		RAET1L
ERAP2		CHN2
C5orf56		NUB1
EGR1		NOD1
IRF1		NT5C3A
EDN1		GRB10
GMPR		SAMD9
TRIM38		SAMD9L
BTN3A2		ACHE
BTN3A1		ZC3HAV1
BTN3A3		PARP12
HLA-F		PARP10
HLA-H		JAK2
HLA-A		BARX1-AS1
HLA-E		IFNB1
TNF		IFNE
HLA-DRA		DDX58
PSMB9		FRMD3
PRICKLE4		BARX1
NCOA7		KLF4
TNFAIP3
STX11
UBD
HCG4B
HLA-C
HLA-B
TAP2
TAP1
ETV7
RAET1L
IL6
CHN2
PRR15
NUB1
NOD1
NT5C3A
GRB10
SAMD9
SAMD9L
ACHE
ZC3HAV1
PARP12
GATA4
IDO1
KCNV1
ARC
LY6D
PARP10
JAK2
BARX1-AS1
IFNB1
IFNE
DDX58
ALDH1A1
BARX1
KLF4
TNFSF15
ABCD1
TYMP

## Sheet: Tr.factors Adj.PValue<=0,05
NM (189 genes)
TRANSFAC and JASPAR PWMs
Term	Overlap	P-value	Adjusted P-value	Genes
NFKB1 (human)	59/3497	2.69102e-06	0.000780396	ANKRD33B;CSF1;TNFAIP3;LOXL4;SECTM1;IL27;DDX60L;TNF;BBC3;RND1;IFIH1;NUB1;IL15RA;RSAD2;SP110;TAP2;HLA-B;TAP1;HLA-F;HLA-E;ARC;RUFY4;SCO2;IFNE;OAS3;IRF1;IRF7;CMPK2;ATF3;OPTN;PPP1R15A;CEBPB;TRANK1;CXCR4;GATA4;TAPBPL;TYMP;NUAK2;RNF213;UBD;GBP4;GPR158;APOL3;CYP2J2;EGR1;GSDMB;CCL22;GADD45B;LIF;KLF4;KLF2;PSMB9;NFKBIA;ISG20;IL6;KRT17;SP6;MXD1;HOXD9
IRF9 (human)	5/57	0.000200955	0.0145692	IFI6;SECTM1;ISG15;HLA-A;IFIT1
TEAD1 (human)	31/1547	5.33045e-05	0.00515277	IFITM3;IFITM2;TRANK1;NOD1;DDX60L;DDX60;TNF;STX11;IFIT2;BBC3;CHN2;UBD;GRB10;APOL1;GPR158;APOL2;CCL22;WARS;C5ORF56;MLKL;SP110;MX2;PLAUR;LIF;OVOL1;HLA-E;ISG20;IL6;OAS3;IRF7;CMPK2
RELA (human)	47/2775	3.71579e-05	0.00515277	PPP1R15A;IFITM3;IFITM2;ANKRD33B;CSF1;TNFAIP3;LOXL4;UBE2L6;IL27;DDX60L;GATA4;IFI35;TNF;PRICKLE4;RND1;TYMP;OASL;IFIH1;NUB1;APOL6;UBD;CCL5;GRB10;APOL3;EGR1;CCL22;GADD45B;SP110;RARRES3;HLA-B;TAP1;HLA-A;PSMB9;HLA-E;PARP10;NFKBIA;ISG20;RUFY4;OAS2;SCO2;OAS3;IRF1;SP6;XAF1;OTUD1;HOXD9;OPTN
PRDM1 (mouse)	8/196	0.000566148	0.0328366	WARS;TNFSF15;MX2;TAP2;LIF;TAPBPL;IFIT1;TRIM21
Transcription Factor PPIs
Term	Overlap	P-value	Adjusted P-value	Genes
IRF3	8/75	5.38699e-07	6.94922e-05	HERC5;ZBP1;SOCS1;IFNB1;DDX58;IRF7;ISG15;TRIM21
STAT1	11/196	2.71746e-06	0.000175276	NFKBIA;CIITA;IRF1;UBD;STAT2;LMO2;PLAUR;CXCR4;ISG15;NMI;ATF3
SMARCA4	9/219	0.000244947	0.00789954	CIITA;CEBPB;IRF1;STAT2;GATA4;ANGPTL4;KLF4;PML;ATF3
STAT6	6/83	0.000135791	0.00583899	NFKBIA;CEBPB;STAT2;NMI;JAK2;PARP14
NFKB1	9/254	0.000718533	0.0185382	ISG20;NFKBIA;IL6;ZFP36;CEBPB;IRF1;TNF;PML;ATF3
HDAC2	11/387	0.0011766	0.021683	NFKBIA;CIITA;GATA4;MXD1;PARP14;OVOL1;KLF4;TNF;PARP12;ATF3;PML
ELK1	4/49	0.00117427	0.021683	EGR1;CEBPB;GRB10;KLF4
FOS	7/199	0.0028988	0.0467431	IL6;IFNB1;GATA4;NMI;TNF;PML;OPTN
m5C (150 genes)
TRANSFAC and JASPAR PWMs
Term	Overlap	P-value	Adjusted P-value	Genes
IRF9 (human)	5/57	6.78851e-05	0.00911768	IFI6;SECTM1;ISG15;HLA-A;IFIT1
TEAD1 (human)	27/1547	3.03272e-05	0.00849163	IFITM3;IFITM2;TRANK1;NOD1;DDX60L;DDX60;STX11;IFIT2;CHN2;GRB10;APOL1;GPR158;TNS1;APOL2;CCL22;WARS;MLKL;SP110;MX2;PLAUR;LIF;SYT15;HLA-E;ISG20;OAS3;IRF7;CMPK2
SND1 (human)	25/1473	9.76895e-05	0.00911768	SP100;ANKRD33B;CSF1;NOD1;PRICKLE4;RASGRP3;IFIT2;NUB1;GRB10;IGFBP6;LGALS9;APOL3;IFNB1;MX1;TAP2;CYP4B1;SYT15;FRMD3;ISG20;OAS1;OAS3;IRF7;CMPK2;TRIM38;OPTN
RELA (human)	36/2775	0.000589317	0.0412522	PPP1R15A;IFITM3;SP100;IFITM2;ANKRD33B;CSF1;UBE2L6;DDX60L;IFI35;PRICKLE4;OASL;IFIH1;NUB1;APOL6;TRIM5;CCL5;GRB10;APOL3;CCL22;SP110;RARRES3;HLA-B;TAP1;HLA-A;PSMB9;HLA-E;PARP10;FRMD3;ISG20;RUFY4;OAS2;OAS3;IRF1;SP6;XAF1;OPTN
Transcription Factor PPIs
Term	Overlap	P-value	Adjusted P-value	Genes
IRF3	8/75	9.15618e-08	9.24774e-06	HERC5;ZBP1;SOCS1;IFNB1;DDX58;IRF7;ISG15;TRIM21
STAT1	8/196	0.000118352	0.00597676	IRF1;STAT2;LMO2;PLAUR;CXCR4;ISG15;NMI;ATF3
PsU (128 genes)
TRANSFAC and JASPAR PWMs
Term	Overlap	P-value	Adjusted P-value	Genes
IRF9 (human)	4/57	0.000486348	0.0673592	IFI6;SECTM1;ISG15;IFIT1
NR5A2 (human)	41/3815	0.000316166	0.0673592	SP100;UBA7;SAMD9;C1R;NLRC5;KLHDC7B;SAMHD1;CTSS;KIAA0040;RASGRP3;OASL;IFIH1;MT2A;NUB1;TNFSF10;GRB10;PMAIP1;JAK2;GBP3;CCL22;MLKL;RARRES3;SP110;MYEOV;STAT2;MX1;TAP2;TAP1;PARP14;PML;ETV7;ISG20;PLSCR1;CEACAM1;ZNFX1;KRT17;OAS2;OAS3;SP6;C19ORF66;ATF3
TEAD1 (human)	21/1547	0.000804857	0.0743152	IFITM3;CCL22;IFITM2;WARS;MLKL;SP110;MX2;PLAUR;TRANK1;DDX60L;DDX60;HLA-E;IFIT2;ISG20;OAS3;GRB10;IRF7;CMPK2;APOL1;GPR158;APOL2
Transcription Factor PPIs
Term	Overlap	P-value	Adjusted P-value	Genes
IRF3	8/75	2.65909e-08	2.57931e-06	HERC5;ZBP1;SOCS1;IFNB1;DDX58;IRF7;ISG15;TRIM21
STAT1	7/196	0.000271398	0.0131628	STAT2;LMO2;PLAUR;CXCR4;ISG15;NMI;ATF3
only NM (49 genes)
TRANSFAC and JASPAR PWMs	Pvalue<0,001
Term	Overlap	P-value	Adjusted P-value	Genes
NFKB1 (human)	23/3497	1.87305e-06	0.000496359	EGR1;IL15RA;CEBPB;GSDMB;GADD45B;TNFAIP3;LOXL4;IL27;GATA4;TAPBPL;TNF;KLF2;TYMP;BBC3;RND1;NFKBIA;IL6;ARC;NUAK2;SCO2;UBD;MXD1;HOXD9
HINFP (human)	18/3047	0.000184111	0.0243946	OGFR;EGR1;CEBPB;GSDMB;C5ORF56;LOXL4;RND1;TYMP;C1QL1;ZFP36;ARC;NUAK2;RASD1;SCO2;LY6D;ABCD1;OTUD1;IDO1
SP1 (human)	11/1406	0.000483362	0.0426969	ZFP36;CEBPB;ARC;SCO2;TNFAIP3;LOXL4;OVOL1;ABCD1;TYMP;C1QL1;BBC3
Transcription Factor PPIs
Term	Overlap	P-value	Adjusted P-value	Genes
HDAC2	6/387	0.000349668	0.0170816	NFKBIA;CIITA;GATA4;MXD1;OVOL1;TNF
NFKB1	5/254	0.000383856	0.0170816	NFKBIA;IL6;ZFP36;CEBPB;TNF
SMARCA4	4/219	0.00201515	0.0407377	CIITA;CEBPB;GATA4;ANGPTL4
ZBTB7A	2/29	0.00228863	0.0407377	NFKBIA;CEBPB
CEBPD	2/29	0.00228863	0.0407377	CEBPB;IL6
Common (121 genes)
TRANSFAC and JASPAR PWMs
Term	Overlap	P-value	Adjusted P-value	Genes
IRF9 (human)	4/57	0.000393064	0.0361619	IFI6;SECTM1;ISG15;IFIT1
TEAD1 (human)	21/1547	0.000373153	0.0361619	IFITM3;CCL22;IFITM2;WARS;MLKL;SP110;MX2;PLAUR;TRANK1;DDX60L;DDX60;HLA-E;IFIT2;ISG20;OAS3;GRB10;IRF7;CMPK2;APOL1;GPR158;APOL2
NR5A2 (human)	40/3815	0.000177143	0.0361619	UBA7;SAMD9;C1R;NLRC5;KLHDC7B;SAMHD1;CTSS;KIAA0040;RASGRP3;OASL;IFIH1;MT2A;NUB1;TNFSF10;GRB10;PMAIP1;JAK2;GBP3;CCL22;MLKL;RARRES3;SP110;MYEOV;STAT2;MX1;TAP2;TAP1;PARP14;PML;ETV7;ISG20;PLSCR1;CEACAM1;ZNFX1;KRT17;OAS2;OAS3;SP6;C19ORF66;ATF3
Transcription Factor PPIs
Term	Overlap	P-value	Adjusted P-value	Genes
IRF3	8/75	1.70877e-08	1.60625e-06	HERC5;ZBP1;SOCS1;IFNB1;DDX58;IRF7;ISG15;TRIM21
STAT1	7/196	0.000192005	0.00902424	STAT2;LMO2;PLAUR;CXCR4;ISG15;NMI;ATF3
STAT6	4/83	0.00162067	0.050781	STAT2;NMI;JAK2;PARP14

## Sheet: MirBase-Adg.PValue<0,01
NM (189 genes)
miRTarBase 2017
Term	Overlap	P-value	Adjusted P-value	Genes
hsa-miR-146a-5p	20/201	4.74466e-15	8.22249e-12	IFITM3;IFITM1;SAMD9L;RSAD2;MX2;PLAUR;IFI44;CXCR4;ISG15;NMI;IFIT1;IFIT3;IFI44L;OASL;IL6;IFI27;CCL5;IRF7;PMAIP1;TRIM22
m5C (150 genes)
miRTarBase 2017
Term	Overlap	P-value	Adjusted P-value	Genes
hsa-miR-146a-5p	19/201	8.16752e-16	1.22513e-12	IFITM3;IFITM1;SAMD9L;RSAD2;MX2;PLAUR;IFI44;CXCR4;ISG15;NMI;IFIT1;IFIT3;IFI44L;OASL;IFI27;CCL5;IRF7;PMAIP1;TRIM22
PsU (128 genes)
miRTarBase 2017
Term	Overlap	P-value	Adjusted P-value	Genes
hsa-miR-146a-5p	19/201	3.91813e-17	5.30906e-14	IFITM3;IFITM1;SAMD9L;RSAD2;MX2;PLAUR;IFI44;CXCR4;ISG15;NMI;IFIT1;IFIT3;IFI44L;OASL;IFI27;CCL5;IRF7;PMAIP1;TRIM22
only NM (49 genes)
miRTarBase 2017
Term	Overlap	P-value	Adjusted P-value	Genes
no
Common (121 genes)
miRTarBase 2017
Term	Overlap	P-value	Adjusted P-value	Genes
hsa-miR-146a-5p	19/201	1.31277e-17	1.6869e-14	IFITM3;IFITM1;SAMD9L;RSAD2;MX2;PLAUR;IFI44;CXCR4;ISG15;NMI;IFIT1;IFIT3;IFI44L;OASL;IFI27;CCL5;IRF7;PMAIP1;TRIM22

## Sheet: GO-BP-Adg.PValue<0,01
NM (189 genes)
GO Biological Process 2017b
Term	Overlap	P-value	Adjusted P-value	Genes
type I interferon signaling pathway (GO:0060337)	35/148	2.33684e-39	7.86113e-36	IFITM3;IFITM1;IFITM2;IFI6;IFI35;IFIT1;SAMHD1;IFIT3;IFIT2;OASL;SOCS1;JAK2;EGR1;RSAD2;IFNB1;MX2;STAT2;MX1;HLA-B;HLA-C;ISG15;HLA-A;HLA-F;HLA-E;ISG20;BST2;IL6;IFI27;OAS1;OAS2;IFNE;IRF1;OAS3;IRF7;XAF1
negative regulation of viral genome replication (GO:0045071)	19/40	1.4951e-28	2.51476e-25	IFITM3;IFITM1;IFITM2;RSAD2;IFNB1;MX1;ISG15;ZC3HAV1;IFIT1;TNF;OASL;BST2;ISG20;PARP10;PLSCR1;OAS1;OAS3;CCL5;IFNL3
negative regulation of single stranded viral RNA replication via double stranded DNA intermediate (GO:0045869)	19/44	1.55316e-27	1.74161e-24	IFITM3;IFITM1;IFITM2;RSAD2;IFNB1;MX1;ISG15;ZC3HAV1;IFIT1;TNF;OASL;BST2;ISG20;PARP10;PLSCR1;OAS1;OAS3;CCL5;IFNL3
negative regulation by host of viral genome replication (GO:0044828)	19/51	5.04714e-26	4.24464e-23	IFITM3;IFITM1;IFITM2;RSAD2;IFNB1;MX1;ISG15;ZC3HAV1;IFIT1;TNF;OASL;BST2;ISG20;PARP10;PLSCR1;OAS1;OAS3;CCL5;IFNL3
interferon-gamma-mediated signaling pathway (GO:0060333)	27/204	2.70828e-23	1.82213e-20	CIITA;OASL;MT2A;SOCS1;CCL5;LGALS9;JAK2;GBP1;CCL17;TRIM21;TRIM22;CCL22;HLA-B;HLA-C;HLA-A;HLA-F;PML;HLA-E;IL6;OAS1;OAS2;IFNE;IRF1;OAS3;IRF7;HLA-DRA;TRIM38
negative regulation of type I interferon production (GO:0032480)	11/49	8.53786e-13	4.10305e-10	ZBP1;HERC5;IFIH1;UBA7;DDX58;IRF7;NLRC5;TNFAIP3;UBE2L6;ISG15;TRIM21
cellular response to interferon-gamma (GO:0071346)	13/82	7.98666e-13	4.10305e-10	IFITM3;IFITM1;CIITA;CCL22;IFITM2;CXCR4;BST2;NUB1;UBD;CCL5;LGALS9;TRIM21;CCL17
cellular response to interferon-beta (GO:0035458)	9/36	3.75062e-11	1.57714e-08	BST2;IFITM3;PLSCR1;IFITM1;IFITM2;IFNB1;IRF1;CXCR4;XAF1
response to interferon-gamma (GO:0034341)	9/47	4.9645e-10	1.85562e-07	BST2;IFITM3;IFITM1;NUB1;CIITA;IFITM2;UBD;TRIM21;PML
suppression by virus of host type I interferon production (GO:0039501)	8/33	6.21878e-10	2.092e-07	IFIH1;HERC5;UBA7;DDX58;NLRC5;TNFAIP3;ISG15;UBE2L6
negative regulation of interferon-alpha production (GO:0032687)	8/36	1.32296e-09	4.04586e-07	IFIH1;HERC5;UBA7;DDX58;NLRC5;TNFAIP3;ISG15;UBE2L6
antigen processing and presentation of peptide antigen via MHC class I (GO:0002474)	7/26	3.40264e-09	8.17605e-07	ERAP2;HLA-B;HLA-C;TAP1;HLA-A;HLA-F;HLA-E
peptide antigen assembly with MHC class I protein complex (GO:0002502)	7/26	3.40264e-09	8.17605e-07	ERAP2;HLA-B;HLA-C;TAP1;HLA-A;HLA-F;HLA-E
antigen processing and presentation of endogenous peptide antigen via MHC class I (GO:0019885)	7/26	3.40264e-09	8.17605e-07	ERAP2;HLA-B;HLA-C;TAP1;HLA-A;HLA-F;HLA-E
negative regulation of interferon-beta production (GO:0032688)	8/41	4.01219e-09	8.99801e-07	IFIH1;HERC5;UBA7;DDX58;NLRC5;TNFAIP3;ISG15;UBE2L6
antigen processing and presentation of exogenous peptide antigen via MHC class I (GO:0042590)	7/28	6.02772e-09	1.26733e-06	ERAP2;HLA-B;HLA-C;TAP1;HLA-A;HLA-F;HLA-E
positive regulation of NF-kappaB import into nucleus (GO:0042346)	13/170	8.63597e-09	1.70891e-06	DDX58;SECTM1;NOD1;TNF;BST2;NFKBIA;UBD;TNFSF10;LGALS9;TRIM38;APOL3;TLR3;TRIM22
cellular response to interferon-alpha (GO:0035457)	7/32	1.65965e-08	3.1017e-06	BST2;IFITM3;IFITM1;IFITM2;MX2;LAMP3;CXCR4
antigen processing and presentation of exogenous peptide antigen via MHC class I, TAP-independent (GO:0002480)	5/11	3.15358e-08	5.58351e-06	HLA-B;HLA-C;HLA-A;HLA-F;HLA-E
response to interferon-beta (GO:0035456)	7/38	5.93198e-08	9.97759e-06	BST2;IFITM3;PLSCR1;IFITM1;IFITM2;XAF1;PML
response to interferon-alpha (GO:0035455)	7/40	8.62449e-08	1.38156e-05	BST2;IFITM3;IFITM1;IFITM2;MX2;LAMP3;PML
positive regulation of transcription from RNA polymerase II promoter involved in defense response to Gram-negative bacterium (GO:1902097)	24/756	2.10828e-07	1.93295e-05	EGR1;CIITA;CEBPB;EDN1;IFNB1;DDX58;LMO2;NLRC5;LIF;GATA4;KLF4;TNF;KLF2;HELZ2;NFKBIA;PLSCR1;IL6;IRF1;IRF7;NCOA7;MAML3;OPTN;ATF3;TLR3
positive regulation of transcription from RNA polymerase II promoter by histone modification (GO:1903757)	23/720	3.46261e-07	1.93295e-05	EGR1;CIITA;CEBPB;EDN1;IFNB1;DDX58;LMO2;NLRC5;LIF;GATA4;KLF4;TNF;KLF2;HELZ2;NFKBIA;PLSCR1;IL6;IRF1;IRF7;NCOA7;MAML3;ATF3;TLR3
positive regulation of transcription from RNA polymerase II promoter by calcium-mediated signaling (GO:1900622)	23/720	3.46261e-07	1.93295e-05	EGR1;CIITA;CEBPB;EDN1;IFNB1;DDX58;LMO2;NLRC5;LIF;GATA4;KLF4;TNF;KLF2;HELZ2;NFKBIA;PLSCR1;IL6;IRF1;IRF7;NCOA7;MAML3;ATF3;TLR3
positive regulation of transcription from RNA polymerase II promoter involved in stress response to cadmium ion (GO:1902901)	23/720	3.46261e-07	1.93295e-05	EGR1;CIITA;CEBPB;EDN1;IFNB1;DDX58;LMO2;NLRC5;LIF;GATA4;KLF4;TNF;KLF2;HELZ2;NFKBIA;PLSCR1;IL6;IRF1;IRF7;NCOA7;MAML3;ATF3;TLR3
positive regulation of snRNA transcription from RNA polymerase II promoter (GO:1905382)	23/720	3.46261e-07	1.93295e-05	EGR1;CIITA;CEBPB;EDN1;IFNB1;DDX58;LMO2;NLRC5;LIF;GATA4;KLF4;TNF;KLF2;HELZ2;NFKBIA;PLSCR1;IL6;IRF1;IRF7;NCOA7;MAML3;ATF3;TLR3
positive regulation of termination of RNA polymerase II transcription (GO:1904595)	23/720	3.46261e-07	1.93295e-05	EGR1;CIITA;CEBPB;EDN1;IFNB1;DDX58;LMO2;NLRC5;LIF;GATA4;KLF4;TNF;KLF2;HELZ2;NFKBIA;PLSCR1;IL6;IRF1;IRF7;NCOA7;MAML3;ATF3;TLR3
positive regulation of ethanol catabolic process by positive regulation of transcription from RNA polymerase II promoter (GO:0061425)	23/720	3.46261e-07	1.93295e-05	EGR1;CIITA;CEBPB;EDN1;IFNB1;DDX58;LMO2;NLRC5;LIF;GATA4;KLF4;TNF;KLF2;HELZ2;NFKBIA;PLSCR1;IL6;IRF1;IRF7;NCOA7;MAML3;ATF3;TLR3
positive regulation of telomeric RNA transcription from RNA pol II promoter (GO:1901582)	23/720	3.46261e-07	1.93295e-05	EGR1;CIITA;CEBPB;EDN1;IFNB1;DDX58;LMO2;NLRC5;LIF;GATA4;KLF4;TNF;KLF2;HELZ2;NFKBIA;PLSCR1;IL6;IRF1;IRF7;NCOA7;MAML3;ATF3;TLR3
positive regulation of starch catabolic process by positive regulation of transcription from RNA polymerase II promoter (GO:0035957)	23/720	3.46261e-07	1.93295e-05	EGR1;CIITA;CEBPB;EDN1;IFNB1;DDX58;LMO2;NLRC5;LIF;GATA4;KLF4;TNF;KLF2;HELZ2;NFKBIA;PLSCR1;IL6;IRF1;IRF7;NCOA7;MAML3;ATF3;TLR3
positive regulation of invasive growth in response to glucose limitation by positive regulation of transcription from RNA polymerase II promoter (GO:0036095)	23/720	3.46261e-07	1.93295e-05	EGR1;CIITA;CEBPB;EDN1;IFNB1;DDX58;LMO2;NLRC5;LIF;GATA4;KLF4;TNF;KLF2;HELZ2;NFKBIA;PLSCR1;IL6;IRF1;IRF7;NCOA7;MAML3;ATF3;TLR3
positive regulation of ribosomal protein gene transcription from RNA polymerase II promoter (GO:0060963)	23/720	3.46261e-07	1.93295e-05	EGR1;CIITA;CEBPB;EDN1;IFNB1;DDX58;LMO2;NLRC5;LIF;GATA4;KLF4;TNF;KLF2;HELZ2;NFKBIA;PLSCR1;IL6;IRF1;IRF7;NCOA7;MAML3;ATF3;TLR3
positive regulation of pyrimidine-containing compound salvage by positive regulation of transcription from RNA polymerase II promoter (GO:1904001)	23/720	3.46261e-07	1.93295e-05	EGR1;CIITA;CEBPB;EDN1;IFNB1;DDX58;LMO2;NLRC5;LIF;GATA4;KLF4;TNF;KLF2;HELZ2;NFKBIA;PLSCR1;IL6;IRF1;IRF7;NCOA7;MAML3;ATF3;TLR3
positive regulation of ergosterol biosynthetic process by positive regulation of transcription from RNA polymerase II promoter (GO:0035961)	23/720	3.46261e-07	1.93295e-05	EGR1;CIITA;CEBPB;EDN1;IFNB1;DDX58;LMO2;NLRC5;LIF;GATA4;KLF4;TNF;KLF2;HELZ2;NFKBIA;PLSCR1;IL6;IRF1;IRF7;NCOA7;MAML3;ATF3;TLR3
positive regulation of oligopeptide transport by positive regulation of transcription from RNA polymerase II promoter (GO:0035951)	23/720	3.46261e-07	1.93295e-05	EGR1;CIITA;CEBPB;EDN1;IFNB1;DDX58;LMO2;NLRC5;LIF;GATA4;KLF4;TNF;KLF2;HELZ2;NFKBIA;PLSCR1;IL6;IRF1;IRF7;NCOA7;MAML3;ATF3;TLR3
regulation of glycolytic process by positive regulation of transcription from RNA polymerase II promoter (GO:0072363)	23/720	3.46261e-07	1.93295e-05	EGR1;CIITA;CEBPB;EDN1;IFNB1;DDX58;LMO2;NLRC5;LIF;GATA4;KLF4;TNF;KLF2;HELZ2;NFKBIA;PLSCR1;IL6;IRF1;IRF7;NCOA7;MAML3;ATF3;TLR3
positive regulation of inositol biosynthetic process by positive regulation of transcription from RNA polymerase II promoter (GO:1900375)	23/721	3.54762e-07	1.93295e-05	EGR1;CIITA;CEBPB;EDN1;IFNB1;DDX58;LMO2;NLRC5;LIF;GATA4;KLF4;TNF;KLF2;HELZ2;NFKBIA;PLSCR1;IL6;IRF1;IRF7;NCOA7;MAML3;ATF3;TLR3
positive regulation of transcription from RNA polymerase II promoter during mitotic cell cycle (GO:0046022)	23/721	3.54762e-07	1.93295e-05	EGR1;CIITA;CEBPB;EDN1;IFNB1;DDX58;LMO2;NLRC5;LIF;GATA4;KLF4;TNF;KLF2;HELZ2;NFKBIA;PLSCR1;IL6;IRF1;IRF7;NCOA7;MAML3;ATF3;TLR3
transcriptional activation by promoter-enhancer looping (GO:0071733)	23/721	3.54762e-07	1.93295e-05	EGR1;CIITA;CEBPB;EDN1;IFNB1;DDX58;LMO2;NLRC5;LIF;GATA4;KLF4;TNF;KLF2;HELZ2;NFKBIA;PLSCR1;IL6;IRF1;IRF7;NCOA7;MAML3;ATF3;TLR3
positive regulation of filamentous growth of a population of unicellular organisms in response to starvation by positive regulation of transcription from RNA polymerase II promoter (GO:1904741)	23/720	3.46261e-07	1.93295e-05	EGR1;CIITA;CEBPB;EDN1;IFNB1;DDX58;LMO2;NLRC5;LIF;GATA4;KLF4;TNF;KLF2;HELZ2;NFKBIA;PLSCR1;IL6;IRF1;IRF7;NCOA7;MAML3;ATF3;TLR3
positive regulation of transcription from RNA polymerase II promoter involved in heart development (GO:1901228)	23/720	3.46261e-07	1.93295e-05	EGR1;CIITA;CEBPB;EDN1;IFNB1;DDX58;LMO2;NLRC5;LIF;GATA4;KLF4;TNF;KLF2;HELZ2;NFKBIA;PLSCR1;IL6;IRF1;IRF7;NCOA7;MAML3;ATF3;TLR3
positive regulation of sulfite transport by positive regulation of transcription from RNA polymerase II promoter (GO:0061426)	23/720	3.46261e-07	1.93295e-05	EGR1;CIITA;CEBPB;EDN1;IFNB1;DDX58;LMO2;NLRC5;LIF;GATA4;KLF4;TNF;KLF2;HELZ2;NFKBIA;PLSCR1;IL6;IRF1;IRF7;NCOA7;MAML3;ATF3;TLR3
positive regulation of transcription from RNA polymerase II promoter involved in meiotic cell cycle (GO:0010673)	23/720	3.46261e-07	1.93295e-05	EGR1;CIITA;CEBPB;EDN1;IFNB1;DDX58;LMO2;NLRC5;LIF;GATA4;KLF4;TNF;KLF2;HELZ2;NFKBIA;PLSCR1;IL6;IRF1;IRF7;NCOA7;MAML3;ATF3;TLR3
positive regulation of transcription from RNA polymerase II promoter involved in smooth muscle cell differentiation (GO:2000721)	23/721	3.54762e-07	1.93295e-05	EGR1;CIITA;CEBPB;EDN1;IFNB1;DDX58;LMO2;NLRC5;LIF;GATA4;KLF4;TNF;KLF2;HELZ2;NFKBIA;PLSCR1;IL6;IRF1;IRF7;NCOA7;MAML3;ATF3;TLR3
positive regulation of phospholipid biosynthetic process by positive regulation of transcription from RNA polymerase II promoter (GO:1900413)	23/721	3.54762e-07	1.93295e-05	EGR1;CIITA;CEBPB;EDN1;IFNB1;DDX58;LMO2;NLRC5;LIF;GATA4;KLF4;TNF;KLF2;HELZ2;NFKBIA;PLSCR1;IL6;IRF1;IRF7;NCOA7;MAML3;ATF3;TLR3
positive regulation of peroxisome organization by positive regulation of transcription from RNA polymerase II promoter (GO:0061424)	23/720	3.46261e-07	1.93295e-05	EGR1;CIITA;CEBPB;EDN1;IFNB1;DDX58;LMO2;NLRC5;LIF;GATA4;KLF4;TNF;KLF2;HELZ2;NFKBIA;PLSCR1;IL6;IRF1;IRF7;NCOA7;MAML3;ATF3;TLR3
positive regulation of pri-miRNA transcription from RNA polymerase II promoter (GO:1902895)	23/725	3.90728e-07	1.93295e-05	EGR1;CIITA;CEBPB;EDN1;IFNB1;DDX58;LMO2;NLRC5;LIF;GATA4;KLF4;TNF;KLF2;HELZ2;NFKBIA;PLSCR1;IL6;IRF1;IRF7;NCOA7;MAML3;ATF3;TLR3
positive regulation of terminal gap gene transcription (GO:0007363)	23/721	3.54762e-07	1.93295e-05	EGR1;CIITA;CEBPB;EDN1;IFNB1;DDX58;LMO2;NLRC5;LIF;GATA4;KLF4;TNF;KLF2;HELZ2;NFKBIA;PLSCR1;IL6;IRF1;IRF7;NCOA7;MAML3;ATF3;TLR3
positive regulation of SREBP signaling pathway (GO:2000640)	23/725	3.90728e-07	1.93295e-05	EGR1;CIITA;CEBPB;EDN1;IFNB1;DDX58;LMO2;NLRC5;LIF;GATA4;KLF4;TNF;KLF2;HELZ2;NFKBIA;PLSCR1;IL6;IRF1;IRF7;NCOA7;MAML3;ATF3;TLR3
positive regulation of posterior gap gene transcription (GO:0007360)	23/721	3.54762e-07	1.93295e-05	EGR1;CIITA;CEBPB;EDN1;IFNB1;DDX58;LMO2;NLRC5;LIF;GATA4;KLF4;TNF;KLF2;HELZ2;NFKBIA;PLSCR1;IL6;IRF1;IRF7;NCOA7;MAML3;ATF3;TLR3
positive regulation of transcription via serum response element binding (GO:0010735)	23/721	3.54762e-07	1.93295e-05	EGR1;CIITA;CEBPB;EDN1;IFNB1;DDX58;LMO2;NLRC5;LIF;GATA4;KLF4;TNF;KLF2;HELZ2;NFKBIA;PLSCR1;IL6;IRF1;IRF7;NCOA7;MAML3;ATF3;TLR3
positive regulation of transcription from RNA polymerase II promoter in response to stress (GO:0036003)	23/722	3.63456e-07	1.93295e-05	EGR1;CIITA;CEBPB;EDN1;IFNB1;DDX58;LMO2;NLRC5;LIF;GATA4;KLF4;TNF;KLF2;HELZ2;NFKBIA;PLSCR1;IL6;IRF1;IRF7;NCOA7;MAML3;ATF3;TLR3
positive regulation of sulfate assimilation by positive regulation of transcription from RNA polymerase II promoter (GO:1900478)	23/720	3.46261e-07	1.93295e-05	EGR1;CIITA;CEBPB;EDN1;IFNB1;DDX58;LMO2;NLRC5;LIF;GATA4;KLF4;TNF;KLF2;HELZ2;NFKBIA;PLSCR1;IL6;IRF1;IRF7;NCOA7;MAML3;ATF3;TLR3
positive regulation of transcription involved in G2/M transition of mitotic cell cycle (GO:0090282)	23/721	3.54762e-07	1.93295e-05	EGR1;CIITA;CEBPB;EDN1;IFNB1;DDX58;LMO2;NLRC5;LIF;GATA4;KLF4;TNF;KLF2;HELZ2;NFKBIA;PLSCR1;IL6;IRF1;IRF7;NCOA7;MAML3;ATF3;TLR3
positive regulation of transcription from RNA polymerase II promoter involved in norepinephrine biosynthetic process (GO:2000763)	23/725	3.90728e-07	1.93295e-05	EGR1;CIITA;CEBPB;EDN1;IFNB1;DDX58;LMO2;NLRC5;LIF;GATA4;KLF4;TNF;KLF2;HELZ2;NFKBIA;PLSCR1;IL6;IRF1;IRF7;NCOA7;MAML3;ATF3;TLR3
positive regulation of central gap gene transcription (GO:0007357)	23/725	3.90728e-07	1.93295e-05	EGR1;CIITA;CEBPB;EDN1;IFNB1;DDX58;LMO2;NLRC5;LIF;GATA4;KLF4;TNF;KLF2;HELZ2;NFKBIA;PLSCR1;IL6;IRF1;IRF7;NCOA7;MAML3;ATF3;TLR3
positive regulation of mating type switching by positive regulation of transcription from RNA polymerase II promoter (GO:1900423)	23/720	3.46261e-07	1.93295e-05	EGR1;CIITA;CEBPB;EDN1;IFNB1;DDX58;LMO2;NLRC5;LIF;GATA4;KLF4;TNF;KLF2;HELZ2;NFKBIA;PLSCR1;IL6;IRF1;IRF7;NCOA7;MAML3;ATF3;TLR3
transcriptional activation by promoter-terminator looping (GO:0090203)	23/720	3.46261e-07	1.93295e-05	EGR1;CIITA;CEBPB;EDN1;IFNB1;DDX58;LMO2;NLRC5;LIF;GATA4;KLF4;TNF;KLF2;HELZ2;NFKBIA;PLSCR1;IL6;IRF1;IRF7;NCOA7;MAML3;ATF3;TLR3
positive regulation of flocculation via cell wall protein-carbohydrate interaction by positive regulation of transcription from RNA polymerase II promoter (GO:1900524)	23/720	3.46261e-07	1.93295e-05	EGR1;CIITA;CEBPB;EDN1;IFNB1;DDX58;LMO2;NLRC5;LIF;GATA4;KLF4;TNF;KLF2;HELZ2;NFKBIA;PLSCR1;IL6;IRF1;IRF7;NCOA7;MAML3;ATF3;TLR3
regulation of cellular ketone metabolic process by positive regulation of transcription from RNA polymerase II promoter (GO:0072366)	23/720	3.46261e-07	1.93295e-05	EGR1;CIITA;CEBPB;EDN1;IFNB1;DDX58;LMO2;NLRC5;LIF;GATA4;KLF4;TNF;KLF2;HELZ2;NFKBIA;PLSCR1;IL6;IRF1;IRF7;NCOA7;MAML3;ATF3;TLR3
positive regulation of transcription from RNA polymerase II promoter in response to nitrogen starvation (GO:0036278)	23/725	3.90728e-07	1.93295e-05	EGR1;CIITA;CEBPB;EDN1;IFNB1;DDX58;LMO2;NLRC5;LIF;GATA4;KLF4;TNF;KLF2;HELZ2;NFKBIA;PLSCR1;IL6;IRF1;IRF7;NCOA7;MAML3;ATF3;TLR3
positive regulation of pseudohyphal growth by positive regulation of transcription from RNA polymerase II promoter (GO:1900461)	23/720	3.46261e-07	1.93295e-05	EGR1;CIITA;CEBPB;EDN1;IFNB1;DDX58;LMO2;NLRC5;LIF;GATA4;KLF4;TNF;KLF2;HELZ2;NFKBIA;PLSCR1;IL6;IRF1;IRF7;NCOA7;MAML3;ATF3;TLR3
positive regulation of cellular alcohol catabolic process by positive regulation of transcription from RNA polymerase II promoter (GO:1900422)	23/720	3.46261e-07	1.93295e-05	EGR1;CIITA;CEBPB;EDN1;IFNB1;DDX58;LMO2;NLRC5;LIF;GATA4;KLF4;TNF;KLF2;HELZ2;NFKBIA;PLSCR1;IL6;IRF1;IRF7;NCOA7;MAML3;ATF3;TLR3
positive regulation of purine nucleotide biosynthetic process by positive regulation of transcription from RNA polymerase II promoter (GO:1900418)	23/720	3.46261e-07	1.93295e-05	EGR1;CIITA;CEBPB;EDN1;IFNB1;DDX58;LMO2;NLRC5;LIF;GATA4;KLF4;TNF;KLF2;HELZ2;NFKBIA;PLSCR1;IL6;IRF1;IRF7;NCOA7;MAML3;ATF3;TLR3
regulation of lipid transport by positive regulation of transcription from RNA polymerase II promoter (GO:0072369)	23/720	3.46261e-07	1.93295e-05	EGR1;CIITA;CEBPB;EDN1;IFNB1;DDX58;LMO2;NLRC5;LIF;GATA4;KLF4;TNF;KLF2;HELZ2;NFKBIA;PLSCR1;IL6;IRF1;IRF7;NCOA7;MAML3;ATF3;TLR3
positive regulation of gluconeogenesis by positive regulation of transcription from RNA polymerase II promoter (GO:0035948)	23/723	3.72345e-07	1.93295e-05	EGR1;CIITA;CEBPB;EDN1;IFNB1;DDX58;LMO2;NLRC5;LIF;GATA4;KLF4;TNF;KLF2;HELZ2;NFKBIA;PLSCR1;IL6;IRF1;IRF7;NCOA7;MAML3;ATF3;TLR3
positive regulation of transcription from RNA polymerase II promoter involved in cellular response to chemical stimulus (GO:1901522)	23/724	3.81435e-07	1.93295e-05	EGR1;CIITA;CEBPB;EDN1;IFNB1;DDX58;LMO2;NLRC5;LIF;GATA4;KLF4;TNF;KLF2;HELZ2;NFKBIA;PLSCR1;IL6;IRF1;IRF7;NCOA7;MAML3;ATF3;TLR3
SREBP signaling pathway (GO:0032933)	23/725	3.90728e-07	1.93295e-05	EGR1;CIITA;CEBPB;EDN1;IFNB1;DDX58;LMO2;NLRC5;LIF;GATA4;KLF4;TNF;KLF2;HELZ2;NFKBIA;PLSCR1;IL6;IRF1;IRF7;NCOA7;MAML3;ATF3;TLR3
positive regulation of transcription initiation from RNA polymerase II promoter (GO:0060261)	23/726	4.0023e-07	1.95127e-05	EGR1;CIITA;CEBPB;EDN1;IFNB1;DDX58;LMO2;NLRC5;LIF;GATA4;KLF4;TNF;KLF2;HELZ2;NFKBIA;PLSCR1;IL6;IRF1;IRF7;NCOA7;MAML3;ATF3;TLR3
regulation of potassium ion concentration by positive regulation of transcription from RNA polymerase II promoter (GO:0097301)	23/728	4.19876e-07	1.96175e-05	EGR1;CIITA;CEBPB;EDN1;IFNB1;DDX58;LMO2;NLRC5;LIF;GATA4;KLF4;TNF;KLF2;HELZ2;NFKBIA;PLSCR1;IL6;IRF1;IRF7;NCOA7;MAML3;ATF3;TLR3
positive regulation of transcription from RNA polymerase II promoter in response to acidic pH (GO:0061402)	23/727	4.09944e-07	1.96175e-05	EGR1;CIITA;CEBPB;EDN1;IFNB1;DDX58;LMO2;NLRC5;LIF;GATA4;KLF4;TNF;KLF2;HELZ2;NFKBIA;PLSCR1;IL6;IRF1;IRF7;NCOA7;MAML3;ATF3;TLR3
positive regulation of I-kappaB kinase/NF-kappaB signaling (GO:0043123)	11/162	4.14991e-07	1.96175e-05	BST2;UBD;TNFSF10;SECTM1;NOD1;LGALS9;TRIM38;TNF;OPTN;APOL3;TRIM22
regulation of reactive oxygen species metabolic process by positive regulation of transcription from RNA polymerase II promoter (GO:1904488)	23/729	4.30028e-07	1.98166e-05	EGR1;CIITA;CEBPB;EDN1;IFNB1;DDX58;LMO2;NLRC5;LIF;GATA4;KLF4;TNF;KLF2;HELZ2;NFKBIA;PLSCR1;IL6;IRF1;IRF7;NCOA7;MAML3;ATF3;TLR3
positive regulation of transcription from RNA polymerase II promoter involved in defense response to fungus (GO:1901244)	23/730	4.40407e-07	2.00206e-05	EGR1;CIITA;CEBPB;EDN1;IFNB1;DDX58;LMO2;NLRC5;LIF;GATA4;KLF4;TNF;KLF2;HELZ2;NFKBIA;PLSCR1;IL6;IRF1;IRF7;NCOA7;MAML3;ATF3;TLR3
positive regulation of sodium ion transport by positive regulation of transcription from RNA polymerase II promoter (GO:0061423)	23/731	4.51015e-07	2.02295e-05	EGR1;CIITA;CEBPB;EDN1;IFNB1;DDX58;LMO2;NLRC5;LIF;GATA4;KLF4;TNF;KLF2;HELZ2;NFKBIA;PLSCR1;IL6;IRF1;IRF7;NCOA7;MAML3;ATF3;TLR3
positive regulation of transcription elongation from RNA polymerase II promoter (GO:0032968)	23/733	4.72942e-07	2.09339e-05	EGR1;CIITA;CEBPB;EDN1;IFNB1;DDX58;LMO2;NLRC5;LIF;GATA4;KLF4;TNF;KLF2;HELZ2;NFKBIA;PLSCR1;IL6;IRF1;IRF7;NCOA7;MAML3;ATF3;TLR3
positive regulation of DNA repair by positive regulation of transcription from RNA polymerase II promoter (GO:1900404)	23/739	5.4475e-07	2.37992e-05	EGR1;CIITA;CEBPB;EDN1;IFNB1;DDX58;LMO2;NLRC5;LIF;GATA4;KLF4;TNF;KLF2;HELZ2;NFKBIA;PLSCR1;IL6;IRF1;IRF7;NCOA7;MAML3;ATF3;TLR3
positive regulation of transcription of Notch receptor target (GO:0007221)	23/744	6.12117e-07	2.63995e-05	EGR1;CIITA;CEBPB;EDN1;IFNB1;DDX58;LMO2;NLRC5;LIF;GATA4;KLF4;TNF;KLF2;HELZ2;NFKBIA;PLSCR1;IL6;IRF1;IRF7;NCOA7;MAML3;ATF3;TLR3
positive regulation of transcription from RNA polymerase II promoter involved in neuron differentiation (GO:1904081)	23/770	1.10346e-06	4.69879e-05	EGR1;CIITA;CEBPB;EDN1;DDX58;IFNB1;LMO2;NLRC5;LIF;GATA4;KLF4;TNF;KLF2;HELZ2;NFKBIA;PLSCR1;IL6;IRF1;IRF7;NCOA7;MAML3;ATF3;TLR3
positive regulation by symbiont of host I-kappaB kinase/NF-kappaB cascade (GO:0085033)	10/148	1.47582e-06	6.20582e-05	BST2;UBD;TNFSF10;SECTM1;NOD1;LGALS9;TRIM38;TNF;APOL3;TRIM22
positive regulation of interferon-beta secretion (GO:0035549)	6/42	2.60045e-06	0.000107999	IFIH1;DDX58;IRF1;IRF7;TNF;TLR3
positive regulation of cysteine-type endopeptidase activity involved in apoptotic signaling pathway (GO:2001269)	6/43	2.99854e-06	0.000123013	IFNB1;TNFSF10;PMAIP1;NOD1;LGALS9;TNF
positive regulation of interferon-beta biosynthetic process (GO:0045359)	5/26	4.00153e-06	0.000162182	IFIH1;DDX58;IRF1;IRF7;TLR3
positive regulation of nitric oxide biosynthetic process (GO:0045429)	5/27	4.87345e-06	0.00019517	EDN1;CCL5;KLF4;TNF;KLF2
inflammatory response (GO:0006954)	11/211	5.52369e-06	0.000213583	IL6;CEBPB;CCL22;CCL5;CXCR4;NOD1;LGALS9;NMI;CCL17;TNF;APOL3
chronic inflammatory response (GO:0002544)	11/211	5.52369e-06	0.000213583	IL6;CEBPB;CCL22;CCL5;CXCR4;NOD1;LGALS9;NMI;CCL17;TNF;APOL3
inflammatory response to wounding (GO:0090594)	11/211	5.52369e-06	0.000213583	IL6;CEBPB;CCL22;CCL5;CXCR4;NOD1;LGALS9;NMI;CCL17;TNF;APOL3
acute inflammatory response (GO:0002526)	11/212	5.77861e-06	0.000220901	IL6;CEBPB;CCL22;CCL5;CXCR4;NOD1;LGALS9;NMI;CCL17;TNF;APOL3
positive regulation of protein maturation (GO:1903319)	11/222	8.94963e-06	0.000337567	PLSCR1;IL6;WARS;CSF1;DDX58;LAMP3;LGALS9;KLF4;TNF;TLR3;KLF2
antigen processing and presentation of exogenous peptide antigen via MHC class I, TAP-dependent (GO:0002479)	7/78	9.03122e-06	0.000337567	HLA-B;TAP1;HLA-C;HLA-A;HLA-F;PSMB9;HLA-E
cellular response to tumor necrosis factor (GO:0071356)	8/109	9.23001e-06	0.000341206	ZFP36;NUB1;CCL22;UBD;CCL5;CXCR4;JAK2;CCL17
positive regulation of type I interferon-mediated signaling pathway (GO:0060340)	6/52	9.33156e-06	0.000341211	PLSCR1;IFNB1;STAT2;CCL5;NLRC5;USP18
fever generation (GO:0001660)	4/15	9.7202e-06	0.000347859	CEBPB;IL6;PLSCR1;APOL2
positive regulation of interferon-alpha biosynthetic process (GO:0045356)	4/15	9.7202e-06	0.000347859	IFIH1;DDX58;IRF7;TLR3
positive regulation of innate immune response (GO:0045089)	5/31	9.94735e-06	0.000352241	PLSCR1;IFNB1;IRF1;CCL5;SAMHD1
positive regulation of production of miRNAs involved in gene silencing by miRNA (GO:1903800)	11/227	1.1039e-05	0.000386826	PLSCR1;ZFP36;IL6;WARS;CSF1;DDX58;LAMP3;LGALS9;KLF4;TNF;TLR3
tumor necrosis factor-mediated signaling pathway (GO:0033209)	12/272	1.13128e-05	0.000392332	NFKBIA;ZFP36;IL6;CCL22;SOCS1;TNFSF15;IFNE;CCL5;JAK2;CCL17;TNF;PSMB9
regulation of I-kappaB phosphorylation (GO:1903719)	5/32	1.16995e-05	0.000401602	SOCS1;STAT2;TNF;PML;OPTN
positive regulation of natural killer cell mediated immunity (GO:0002717)	4/16	1.28646e-05	0.000437138	PLSCR1;IFNB1;CCL5;HLA-E
positive regulation of NF-kappaB transcription factor activity (GO:0051092)	10/189	1.30611e-05	0.000439377	NFKBIA;EDN1;IL6;DDX58;NOD1;LGALS9;TRIM38;TNF;TRIM21;TRIM22
positive regulation of translation (GO:0045727)	12/277	1.35733e-05	0.000452086	NFKBIA;PLSCR1;IL6;WARS;CSF1;DDX58;LAMP3;CCL5;LGALS9;KLF4;TNF;TLR3
acute-phase response (GO:0006953)	4/17	1.66989e-05	0.000535	CEBPB;IL6;PLSCR1;APOL2
positive regulation of chemokine biosynthetic process (GO:0045080)	4/17	1.66989e-05	0.000535	EGR1;IL6;TNF;TLR3
positive regulation of monocyte chemotactic protein-1 production (GO:0071639)	4/17	1.66989e-05	0.000535	IL6;LGALS9;TNF;TLR3
positive regulation of MyD88-dependent toll-like receptor signaling pathway (GO:0034126)	3/6	1.62686e-05	0.000535	IRF1;IRF7;TLR3
activation of cysteine-type endopeptidase activity involved in apoptotic process (GO:0006919)	7/89	2.15837e-05	0.000672293	IFI27;TNFSF15;TNFSF10;PMAIP1;NOD1;JAK2;TNF
positive regulation of sequence-specific DNA binding transcription factor activity (GO:0051091)	7/89	2.15837e-05	0.000672293	EDN1;IL6;DDX58;TRIM38;TNF;TRIM21;TRIM22
regulation of systemic arterial blood pressure involved in acute-phase response (GO:0002530)	4/18	2.13116e-05	0.000672293	CEBPB;IL6;PLSCR1;APOL2
positive regulation of interferon-beta production (GO:0032728)	6/62	2.60567e-05	0.000804173	ZBP1;IFIH1;DDX58;IRF1;IRF7;TLR3
positive regulation of hh target transcription factor activity (GO:0007228)	7/92	2.67967e-05	0.000819493	EDN1;IL6;DDX58;TRIM38;TNF;TRIM21;TRIM22
positive regulation of activated T cell autonomous cell death (GO:0070241)	3/7	2.82717e-05	0.000841645	CCL5;LGALS9;IDO1
negative regulation of lipid storage (GO:0010888)	3/7	2.82717e-05	0.000841645	NFKBIA;IL6;TNF
positive regulation of MHC class I biosynthetic process (GO:0045345)	3/7	2.82717e-05	0.000841645	CIITA;IFNB1;NLRC5
positive regulation of I-kappaB phosphorylation (GO:1903721)	11/252	2.91232e-05	0.000859389	BST2;UBD;TNFSF10;PLAUR;SECTM1;NOD1;LGALS9;TRIM38;TNF;APOL3;TRIM22
positive regulation of androgen receptor activity (GO:2000825)	7/95	3.3005e-05	0.000965467	EDN1;IL6;DDX58;TRIM38;TNF;TRIM21;TRIM22
positive regulation of histone gene expression (GO:0036207)	10/214	3.79995e-05	0.00108331	PLSCR1;IL6;WARS;CSF1;DDX58;LAMP3;LGALS9;KLF4;TNF;TLR3
positive regulation of tRNA processing (GO:2000237)	10/214	3.79995e-05	0.00108331	PLSCR1;IL6;WARS;CSF1;DDX58;LAMP3;LGALS9;KLF4;TNF;TLR3
positive regulation of snoRNA processing (GO:1902798)	10/214	3.79995e-05	0.00108331	PLSCR1;IL6;WARS;CSF1;DDX58;LAMP3;LGALS9;KLF4;TNF;TLR3
positive regulation of rhodopsin gene expression (GO:0045872)	10/215	3.95309e-05	0.00109902	PLSCR1;IL6;WARS;CSF1;DDX58;LAMP3;LGALS9;KLF4;TNF;TLR3
positive regulation of production of siRNA involved in RNA interference (GO:1903705)	10/215	3.95309e-05	0.00109902	PLSCR1;IL6;WARS;CSF1;DDX58;LAMP3;LGALS9;KLF4;TNF;TLR3
negative regulation of mRNA catabolic process (GO:1902373)	10/215	3.95309e-05	0.00109902	PLSCR1;IL6;WARS;CSF1;DDX58;LAMP3;LGALS9;KLF4;TNF;TLR3
activation of cysteine-type endopeptidase activity involved in apoptotic process by cytochrome c (GO:0008635)	6/67	4.06782e-05	0.00111253	IFI27;TNFSF15;TNFSF10;NOD1;JAK2;TNF
regulation of heart contraction involved in acute-phase response (GO:0002531)	5/41	4.064e-05	0.00111253	CYP2J2;IL6;PLSCR1;CEBPB;APOL2
negative regulation of gene silencing (GO:0060969)	10/216	4.11147e-05	0.0011154	PLSCR1;IL6;WARS;CSF1;DDX58;LAMP3;LGALS9;KLF4;TNF;TLR3
positive regulation of thyroid hormone receptor activity (GO:1904169)	7/99	4.30769e-05	0.00115929	EDN1;IL6;DDX58;TRIM38;TNF;TRIM21;TRIM22
positive regulation of transcription from RNA polymerase II promoter (GO:0045944)	26/1175	4.61533e-05	0.00123222	CIITA;CEBPB;NLRC5;GATA4;BARX1;TNF;HELZ2;EGR1;EDN1;DDX58;IFNB1;STAT2;LMO2;LIF;KLF4;KLF2;NFKBIA;PLSCR1;IL6;IRF1;SP6;IRF7;NCOA7;MAML3;ATF3;TLR3
positive regulation of rRNA processing (GO:2000234)	10/220	4.80043e-05	0.00127155	PLSCR1;IL6;WARS;CSF1;DDX58;LAMP3;LGALS9;KLF4;TNF;TLR3
response to exogenous dsRNA (GO:0043330)	4/22	4.94605e-05	0.00129988	IFNB1;IFNE;PMAIP1;TLR3
positive regulation of MDA-5 signaling pathway (GO:1900245)	5/43	5.14097e-05	0.00132017	PLSCR1;IFNB1;CCL5;DDX60;TNF
regulation of type I interferon-mediated signaling pathway (GO:0060338)	5/43	5.14097e-05	0.00132017	IFNB1;STAT2;IRF1;SAMHD1;USP18
negative regulation of type I interferon-mediated signaling pathway (GO:0060339)	5/43	5.14097e-05	0.00132017	IFNB1;STAT2;NLRC5;TNFAIP3;USP18
positive regulation of mRNA processing (GO:0050685)	10/224	5.58557e-05	0.00141277	PLSCR1;IL6;WARS;CSF1;DDX58;LAMP3;LGALS9;KLF4;TNF;TLR3
positive regulation of CREB transcription factor activity (GO:0032793)	7/103	5.55426e-05	0.00141277	EDN1;IL6;DDX58;TRIM38;TNF;TRIM21;TRIM22
positive regulation of plant-type hypersensitive response (GO:0034052)	4/23	5.94323e-05	0.00148097	PLSCR1;IFNB1;CCL5;TNF
cellular response to type I interferon (GO:0071357)	4/23	5.94323e-05	0.00148097	MX1;CXCR4;ISG15;IFIT1
negative regulation by host of viral transcription (GO:0043922)	4/24	7.07937e-05	0.0017511	IFITM3;ZFP36;CCL5;TRIM21
positive regulation of RIG-I signaling pathway (GO:1900246)	5/48	8.80217e-05	0.00216135	PLSCR1;IFNB1;CCL5;DDX60;TNF
positive regulation of tumor necrosis factor secretion (GO:1904469)	5/49	9.72784e-05	0.00237134	LGALS9;JAK2;TNF;TLR3;HLA-E
leukocyte apoptotic process (GO:0071887)	9/196	0.000106472	0.00238781	PPP1R15A;NFKBIA;PLSCR1;IRF1;MX1;CXCR4;PMAIP1;JAK2;BBC3
myeloid cell apoptotic process (GO:0033028)	9/196	0.000106472	0.00238781	PPP1R15A;NFKBIA;PLSCR1;IRF1;MX1;CXCR4;PMAIP1;JAK2;BBC3
hepatoblast apoptotic process (GO:1902489)	9/196	0.000106472	0.00238781	PPP1R15A;NFKBIA;PLSCR1;IRF1;MX1;CXCR4;PMAIP1;JAK2;BBC3
myofibroblast cell apoptotic process (GO:1904516)	9/196	0.000106472	0.00238781	PPP1R15A;NFKBIA;PLSCR1;IRF1;MX1;CXCR4;PMAIP1;JAK2;BBC3
inflammatory cell apoptotic process (GO:0006925)	9/196	0.000106472	0.00238781	PPP1R15A;NFKBIA;PLSCR1;IRF1;MX1;CXCR4;PMAIP1;JAK2;BBC3
epithelial cell apoptotic process (GO:1904019)	9/196	0.000106472	0.00238781	PPP1R15A;NFKBIA;PLSCR1;IRF1;MX1;CXCR4;PMAIP1;JAK2;BBC3
apoptotic process (GO:0006915)	9/196	0.000106472	0.00238781	PPP1R15A;NFKBIA;PLSCR1;IRF1;MX1;CXCR4;PMAIP1;JAK2;BBC3
apoptotic process in bone marrow (GO:0071839)	9/196	0.000106472	0.00238781	PPP1R15A;NFKBIA;PLSCR1;IRF1;MX1;CXCR4;PMAIP1;JAK2;BBC3
fat cell apoptotic process (GO:1904606)	9/196	0.000106472	0.00238781	PPP1R15A;NFKBIA;PLSCR1;IRF1;MX1;CXCR4;PMAIP1;JAK2;BBC3
retinal cell apoptotic process (GO:1990009)	9/196	0.000106472	0.00238781	PPP1R15A;NFKBIA;PLSCR1;IRF1;MX1;CXCR4;PMAIP1;JAK2;BBC3
glial cell apoptotic process (GO:0034349)	9/196	0.000106472	0.00238781	PPP1R15A;NFKBIA;PLSCR1;IRF1;MX1;CXCR4;PMAIP1;JAK2;BBC3
regulation of T cell activation via T cell receptor contact with antigen bound to MHC molecule on antigen presenting cell (GO:2001188)	9/196	0.000106472	0.00238781	IFITM1;CCL5;HLA-B;IRF7;HLA-C;HLA-A;HLA-F;IFNL3;HLA-E
fibroblast apoptotic process (GO:0044346)	9/197	0.000110673	0.00241756	PPP1R15A;NFKBIA;PLSCR1;IRF1;MX1;CXCR4;PMAIP1;JAK2;BBC3
melanocyte apoptotic process (GO:1902362)	9/197	0.000110673	0.00241756	PPP1R15A;NFKBIA;PLSCR1;IRF1;MX1;CXCR4;PMAIP1;JAK2;BBC3
mesenchymal cell apoptotic process (GO:0097152)	9/197	0.000110673	0.00241756	PPP1R15A;NFKBIA;PLSCR1;IRF1;MX1;CXCR4;PMAIP1;JAK2;BBC3
muscle cell apoptotic process (GO:0010657)	9/197	0.000110673	0.00241756	PPP1R15A;NFKBIA;PLSCR1;IRF1;MX1;CXCR4;PMAIP1;JAK2;BBC3
positive regulation of interleukin-6 secretion (GO:2000778)	5/51	0.00011802	0.00256141	IL6;DDX58;LGALS9;TNF;TLR3
interleukin-1-mediated signaling pathway (GO:0070498)	8/157	0.000126312	0.0027238	EGR1;IL6;CCL22;SOCS1;IFNE;CCL5;JAK2;CCL17
regulation of innate immune response (GO:0045088)	9/201	0.000128894	0.00276179	IFITM1;IRF1;HLA-B;IRF7;HLA-C;HLA-A;HLA-F;SAMHD1;HLA-E
positive regulation of RNA splicing (GO:0033120)	10/248	0.000129791	0.0027634	PLSCR1;IL6;WARS;CSF1;DDX58;LAMP3;LGALS9;KLF4;TNF;TLR3
positive regulation of toll-like receptor signaling pathway (GO:0034123)	4/28	0.00013244	0.00280207	PLSCR1;IFNB1;CCL5;TLR3
anoikis (GO:0043276)	9/203	0.000138906	0.00292051	PPP1R15A;NFKBIA;PLSCR1;IRF1;MX1;CXCR4;PMAIP1;JAK2;BBC3
positive regulation of interferon-alpha production (GO:0032727)	5/53	0.000141993	0.00296686	ZBP1;IFIH1;DDX58;IRF1;IRF7
neuron apoptotic process (GO:0051402)	9/206	0.000155138	0.00322151	PPP1R15A;NFKBIA;PLSCR1;IRF1;MX1;CXCR4;PMAIP1;JAK2;BBC3
regulation of T cell proliferation (GO:0042129)	3/12	0.000171611	0.00349877	CCL5;IL27;IFNL3
negative regulation of sequestering of triglyceride (GO:0010891)	3/12	0.000171611	0.00349877	NFKBIA;IL6;TNF
positive regulation of lipoprotein metabolic process (GO:0050747)	3/12	0.000171611	0.00349877	CCL5;KLF4;KLF2
positive regulation of interferon-alpha secretion (GO:1902741)	4/30	0.000174669	0.00353968	IFIH1;DDX58;IRF7;TNF
positive regulation of gene expression, epigenetic (GO:0045815)	10/261	0.000196521	0.00395866	PLSCR1;IL6;WARS;CSF1;DDX58;LAMP3;LGALS9;KLF4;TNF;TLR3
positive regulation of vascular smooth muscle cell proliferation (GO:1904707)	4/31	0.000199073	0.0039626	EDN1;IL6;CCL5;TNF
cellular response to exogenous dsRNA (GO:0071360)	4/31	0.000199073	0.0039626	IFNB1;IFNE;IFIT1;TLR3
negative regulation of cholesterol storage (GO:0010887)	3/13	0.000221543	0.00416353	NFKBIA;IL6;TNF
positive regulation of macrophage inflammatory protein 1 alpha production (GO:0071642)	3/13	0.000221543	0.00416353	IL6;TNF;TLR3
positive regulation of fractalkine production (GO:0032724)	3/13	0.000221543	0.00416353	IL6;TNF;TLR3
positive regulation of chemokine (C-C motif) ligand 6 production (GO:0035533)	3/13	0.000221543	0.00416353	IL6;TNF;TLR3
positive regulation of chemokine (C-C motif) ligand 4 production (GO:0071645)	3/13	0.000221543	0.00416353	IL6;TNF;TLR3
positive regulation of chemokine (C-C motif) ligand 20 production (GO:1903886)	3/13	0.000221543	0.00416353	IL6;TNF;TLR3
positive regulation of macrophage inflammatory protein-1 gamma production (GO:0071648)	3/13	0.000221543	0.00416353	IL6;TNF;TLR3
positive regulation of chemokine (C-X-C motif) ligand 9 production (GO:0035396)	3/13	0.000221543	0.00416353	IL6;TNF;TLR3
positive regulation of chemokine (C-C motif) ligand 1 production (GO:0071654)	3/13	0.000221543	0.00416353	IL6;TNF;TLR3
positive regulation of hemoglobin biosynthetic process (GO:0046985)	3/13	0.000221543	0.00416353	CCL5;KLF4;KLF2
positive regulation of tumor necrosis factor production (GO:0032760)	4/32	0.00022584	0.0042207	ZFP36;JAK2;TLR3;HLA-E
apoptotic mitochondrial changes (GO:0008637)	10/268	0.000243071	0.00451763	PPP1R15A;NFKBIA;PLSCR1;IRF1;MX1;CXCR4;PMAIP1;JAK2;IFIT2;BBC3
positive regulation of interleukin-4 production (GO:0032753)	4/33	0.000255103	0.0047152	CEBPB;LGALS9;TNF;HLA-E
positive regulation of respiratory burst involved in inflammatory response (GO:0060265)	5/61	0.00027695	0.00495758	NFKBIA;PLSCR1;IFNB1;CCL5;TLR3
cellular response to dsRNA (GO:0071359)	3/14	0.000280006	0.00495758	CCL5;PMAIP1;TNF
cellular response to mycophenolic acid (GO:0071506)	3/14	0.000280006	0.00495758	EGR1;CCL5;TNF
regulation of natural killer cell mediated immunity (GO:0002715)	3/14	0.000280006	0.00495758	IRF1;SAMHD1;HLA-E
regulation of NF-kappaB import into nucleus (GO:0042345)	3/14	0.000280006	0.00495758	NFKBIA;TNF;OPTN
positive regulation of IP-10 production (GO:0071660)	3/14	0.000280006	0.00495758	IL6;TNF;TLR3
positive regulation of chemokine (C-X-C motif) ligand 1 production (GO:2000340)	3/14	0.000280006	0.00495758	IL6;TNF;TLR3
activation of cysteine-type endopeptidase activity involved in apoptotic signaling pathway (GO:0097296)	3/14	0.000280006	0.00495758	TNFSF10;LGALS9;JAK2
positive regulation of cellular protein metabolic process (GO:0032270)	4/34	0.000286994	0.0050547	NFKBIA;CSF1;KLF4;KLF2
protein deubiquitination involved in ubiquitin-dependent protein catabolic process (GO:0071947)	11/329	0.000307906	0.00539477	IFIH1;NFKBIA;NUB1;RNF213;DDX58;UBD;TNFAIP3;NOD1;USP18;CTSS;PSMB9
positive regulation by organism of innate immune response in other organism involved in symbiotic interaction (GO:0052305)	3/15	0.000347577	0.00587563	PLSCR1;IFNB1;CCL5
positive regulation of innate immunity memory response (GO:1905682)	3/15	0.000347577	0.00587563	PLSCR1;IFNB1;CCL5
positive regulation of age-related resistance (GO:1904250)	3/15	0.000347577	0.00587563	PLSCR1;IFNB1;CCL5
positive regulation of systemic acquired resistance (GO:1901672)	3/15	0.000347577	0.00587563	PLSCR1;IFNB1;CCL5
positive regulation of antifungal innate immune response (GO:1905036)	3/15	0.000347577	0.00587563	PLSCR1;IFNB1;CCL5
negative regulation of fusion of virus membrane with host plasma membrane (GO:1903914)	3/15	0.000347577	0.00587563	IFITM3;IFITM1;IFITM2
positive regulation of chemokine (C-X-C motif) ligand 2 production (GO:2000343)	3/15	0.000347577	0.00587563	IL6;TNF;TLR3
regulation of inflammatory response to antigenic stimulus (GO:0002861)	9/230	0.000351307	0.00590899	IFITM1;HLA-B;IRF7;HLA-C;TNFAIP3;HLA-A;HLA-F;JAK2;HLA-E
chemokine-mediated signaling pathway (GO:0070098)	7/139	0.000359751	0.00602091	IL6;CCL22;SOCS1;IFNE;CCL5;JAK2;CCL17
positive regulation of gene expression (GO:0010628)	10/282	0.000364222	0.00606556	PLSCR1;IL6;WARS;CSF1;DDX58;LAMP3;LGALS9;KLF4;TNF;TLR3
positive regulation of cytokine biosynthetic process (GO:0042108)	4/37	0.000399783	0.00662497	CCL5;KLF4;TNF;KLF2
positive regulation of defense response to bacterium, incompatible interaction (GO:1902479)	3/16	0.000424819	0.00683775	PLSCR1;IFNB1;CCL5
positive regulation of complement activation, alternative pathway (GO:0045958)	3/16	0.000424819	0.00683775	PLSCR1;IFNB1;CCL5
positive regulation of complement activation, lectin pathway (GO:0001870)	3/16	0.000424819	0.00683775	PLSCR1;IFNB1;CCL5
positive regulation of chemokine (C-C motif) ligand 5 production (GO:0071651)	3/16	0.000424819	0.00683775	IL6;TNF;TLR3
positive regulation of prosthetic group metabolic process (GO:0051200)	3/16	0.000424819	0.00683775	NFKBIA;CSF1;KLF4
positive regulation of interleukin-4 biosynthetic process (GO:0045404)	3/16	0.000424819	0.00683775	CEBPB;LGALS9;HLA-E
regulation of mast cell activation involved in immune response (GO:0033006)	8/190	0.000460971	0.00738431	IFITM1;PLSCR1;HLA-B;IRF7;HLA-C;HLA-A;HLA-F;HLA-E
regulation of adaptive immune response (GO:0002819)	8/191	0.000477301	0.00760967	IFITM1;IRF1;HLA-B;IRF7;HLA-C;HLA-A;HLA-F;HLA-E
lipopolysaccharide-mediated signaling pathway (GO:0031663)	5/69	0.000492281	0.0077748	IL6;ZFP36;CCL5;TNFAIP3;TNF
positive regulation of release of cytochrome c from mitochondria (GO:0090200)	4/39	0.000490606	0.0077748	IFNB1;PLAUR;TNFSF10;PMAIP1
regulation of interferon-alpha production (GO:0032647)	3/17	0.000512273	0.00805274	ZBP1;IRF7;TRIM21
monocyte chemotaxis (GO:0002548)	4/40	0.000541123	0.00846668	IL6;CCL22;CCL5;CCL17
positive regulation of cysteine-type endopeptidase activity involved in execution phase of apoptosis (GO:2001272)	4/41	0.000595229	0.00927014	TNFSF10;PMAIP1;NOD1;TNF
negative regulation of viral transcription (GO:0032897)	3/18	0.000610465	0.00937719	IFITM3;ZFP36;TRIM21
positive regulation of response to interferon-gamma (GO:0060332)	3/18	0.000610465	0.00937719	PLSCR1;IFNB1;CCL5
positive regulation of protein modification process (GO:0031401)	3/18	0.000610465	0.00937719	NFKBIA;CSF1;KLF4
m5C (150 genes)
GO Biological Process 2017b
Term	Overlap	P-value	Adjusted P-value	Genes
type I interferon signaling pathway (GO:0060337)	34/148	1.79703e-41	5.28148e-38	IFITM3;IFITM1;SP100;IFITM2;IFI6;IFI35;IFIT1;SAMHD1;IFIT3;IFIT2;OASL;SOCS1;JAK2;RSAD2;IFNB1;MX2;STAT2;MX1;HLA-B;HLA-C;ISG15;HLA-A;HLA-F;HLA-E;ISG20;BST2;IFI27;OAS1;OAS2;IFNE;IRF1;OAS3;IRF7;XAF1
negative regulation of viral genome replication (GO:0045071)	18/40	1.93943e-28	2.85e-25	IFITM3;IFITM1;IFITM2;RSAD2;IFNB1;MX1;ISG15;ZC3HAV1;IFIT1;OASL;BST2;ISG20;PARP10;PLSCR1;OAS1;OAS3;CCL5;IFNL3
negative regulation of single stranded viral RNA replication via double stranded DNA intermediate (GO:0045869)	18/44	1.71737e-27	1.68245e-24	IFITM3;IFITM1;IFITM2;RSAD2;IFNB1;MX1;ISG15;ZC3HAV1;IFIT1;OASL;BST2;ISG20;PARP10;PLSCR1;OAS1;OAS3;CCL5;IFNL3
negative regulation by host of viral genome replication (GO:0044828)	18/51	4.4539e-26	3.2725e-23	IFITM3;IFITM1;IFITM2;RSAD2;IFNB1;MX1;ISG15;ZC3HAV1;IFIT1;OASL;BST2;ISG20;PARP10;PLSCR1;OAS1;OAS3;CCL5;IFNL3
interferon-gamma-mediated signaling pathway (GO:0060333)	26/204	1.0381e-24	6.10194e-22	SP100;OASL;MT2A;SOCS1;TRIM5;CCL5;LGALS9;JAK2;GBP1;CCL17;TRIM21;TRIM22;CCL22;HLA-B;HLA-C;HLA-A;HLA-F;PML;HLA-E;OAS1;OAS2;IFNE;IRF1;OAS3;IRF7;TRIM38
cellular response to interferon-beta (GO:0035458)	10/36	8.94333e-14	4.38074e-11	BST2;IFITM3;PLSCR1;IFITM1;PNPT1;IFITM2;IFNB1;IRF1;CXCR4;XAF1
cellular response to interferon-gamma (GO:0071346)	12/82	1.0712e-12	4.4975e-10	BST2;IFITM3;IFITM1;SP100;NUB1;CCL22;IFITM2;CCL5;CXCR4;LGALS9;TRIM21;CCL17
negative regulation of type I interferon production (GO:0032480)	10/49	2.66104e-12	9.77601e-10	ZBP1;HERC5;IFIH1;UBA7;DDX58;IRF7;NLRC5;UBE2L6;ISG15;TRIM21
peptide antigen assembly with MHC class I protein complex (GO:0002502)	7/26	6.76865e-10	1.80846e-07	ERAP2;HLA-B;HLA-C;TAP1;HLA-A;HLA-F;HLA-E
antigen processing and presentation of peptide antigen via MHC class I (GO:0002474)	7/26	6.76865e-10	1.80846e-07	ERAP2;HLA-B;HLA-C;TAP1;HLA-A;HLA-F;HLA-E
antigen processing and presentation of endogenous peptide antigen via MHC class I (GO:0019885)	7/26	6.76865e-10	1.80846e-07	ERAP2;HLA-B;HLA-C;TAP1;HLA-A;HLA-F;HLA-E
antigen processing and presentation of exogenous peptide antigen via MHC class I (GO:0042590)	7/28	1.20317e-09	2.94677e-07	ERAP2;HLA-B;HLA-C;TAP1;HLA-A;HLA-F;HLA-E
response to interferon-gamma (GO:0034341)	8/47	2.03706e-09	4.60531e-07	BST2;IFITM3;IFITM1;SP100;NUB1;IFITM2;TRIM21;PML
cellular response to interferon-alpha (GO:0035457)	7/32	3.33553e-09	7.00222e-07	BST2;IFITM3;IFITM1;IFITM2;MX2;LAMP3;CXCR4
suppression by virus of host type I interferon production (GO:0039501)	7/33	4.20709e-09	8.2431e-07	IFIH1;HERC5;UBA7;DDX58;NLRC5;ISG15;UBE2L6
negative regulation of interferon-alpha production (GO:0032687)	7/36	8.06761e-09	1.48192e-06	IFIH1;HERC5;UBA7;DDX58;NLRC5;ISG15;UBE2L6
antigen processing and presentation of exogenous peptide antigen via MHC class I, TAP-independent (GO:0002480)	5/11	9.88847e-09	1.70954e-06	HLA-B;HLA-C;HLA-A;HLA-F;HLA-E
response to interferon-beta (GO:0035456)	7/38	1.20449e-08	1.96667e-06	BST2;IFITM3;PLSCR1;IFITM1;IFITM2;XAF1;PML
response to interferon-alpha (GO:0035455)	7/40	1.7572e-08	2.71811e-06	BST2;IFITM3;IFITM1;IFITM2;MX2;LAMP3;PML
negative regulation of interferon-beta production (GO:0032688)	7/41	2.10574e-08	3.09438e-06	IFIH1;HERC5;UBA7;DDX58;NLRC5;ISG15;UBE2L6
positive regulation of NF-kappaB import into nucleus (GO:0042346)	11/170	6.49429e-08	9.08892e-06	BST2;DDX58;TRIM5;TNFSF10;SECTM1;NOD1;LGALS9;TRIM38;APOL3;TLR3;TRIM22
positive regulation of I-kappaB kinase/NF-kappaB signaling (GO:0043123)	10/162	4.06895e-07	5.43575e-05	BST2;TRIM5;TNFSF10;SECTM1;NOD1;LGALS9;TRIM38;OPTN;APOL3;TRIM22
cellular response to type I interferon (GO:0071357)	5/23	6.69757e-07	8.55834e-05	SP100;MX1;CXCR4;ISG15;IFIT1
positive regulation of interferon-beta biosynthetic process (GO:0045359)	5/26	1.28577e-06	0.000157453	IFIH1;DDX58;IRF1;IRF7;TLR3
positive regulation by symbiont of host I-kappaB kinase/NF-kappaB cascade (GO:0085033)	9/148	1.7829e-06	0.000209597	BST2;TRIM5;TNFSF10;SECTM1;NOD1;LGALS9;TRIM38;APOL3;TRIM22
antigen processing and presentation of exogenous peptide antigen via MHC class I, TAP-dependent (GO:0002479)	7/78	1.96298e-06	0.000221892	HLA-B;TAP1;HLA-C;HLA-A;HLA-F;PSMB9;HLA-E
positive regulation of type I interferon-mediated signaling pathway (GO:0060340)	6/52	2.46608e-06	0.000268437	PLSCR1;IFNB1;STAT2;CCL5;NLRC5;USP18
positive regulation of innate immune response (GO:0045089)	5/31	3.22231e-06	0.000338228	PLSCR1;IFNB1;IRF1;CCL5;SAMHD1
positive regulation of interferon-alpha biosynthetic process (GO:0045356)	4/15	3.89083e-06	0.000381171	IFIH1;DDX58;IRF7;TLR3
negative regulation of fusion of virus membrane with host plasma membrane (GO:1903914)	4/15	3.89083e-06	0.000381171	IFITM3;IFITM1;IFITM2;TRIM5
positive regulation of natural killer cell mediated immunity (GO:0002717)	4/16	5.15753e-06	0.000488967	PLSCR1;IFNB1;CCL5;HLA-E
positive regulation of interferon-beta production (GO:0032728)	6/62	7.0014e-06	0.000643035	ZBP1;IFIH1;DDX58;IRF1;IRF7;TLR3
positive regulation of MyD88-dependent toll-like receptor signaling pathway (GO:0034126)	3/6	8.13474e-06	0.000724485	IRF1;IRF7;TLR3
negative regulation of viral entry into host cell (GO:0046597)	4/19	1.0793e-05	0.00093296	IFITM3;IFITM1;IFITM2;TRIM5
positive regulation of interferon-beta secretion (GO:0035549)	5/42	1.50963e-05	0.00126766	IFIH1;DDX58;IRF1;IRF7;TLR3
regulation of type I interferon-mediated signaling pathway (GO:0060338)	5/43	1.69799e-05	0.00134876	IFNB1;STAT2;IRF1;SAMHD1;USP18
positive regulation of cysteine-type endopeptidase activity involved in apoptotic signaling pathway (GO:2001269)	5/43	1.69799e-05	0.00134876	IFNB1;TNFSF10;PMAIP1;NOD1;LGALS9
regulation of T cell activation via T cell receptor contact with antigen bound to MHC molecule on antigen presenting cell (GO:2001188)	9/196	1.75247e-05	0.0013554	IFITM1;CCL5;HLA-B;IRF7;HLA-C;HLA-A;HLA-F;IFNL3;HLA-E
response to exogenous dsRNA (GO:0043330)	4/22	2.00154e-05	0.00150834	IFNB1;IFNE;PMAIP1;TLR3
positive regulation of I-kappaB phosphorylation (GO:1903721)	10/252	2.10806e-05	0.00153395	BST2;TRIM5;TNFSF10;PLAUR;SECTM1;NOD1;LGALS9;TRIM38;APOL3;TRIM22
regulation of innate immune response (GO:0045088)	9/201	2.13991e-05	0.00153395	IFITM1;IRF1;HLA-B;IRF7;HLA-C;HLA-A;HLA-F;SAMHD1;HLA-E
positive regulation of interferon-alpha production (GO:0032727)	5/53	4.76599e-05	0.00333506	ZBP1;IFIH1;DDX58;IRF1;IRF7
positive regulation of toll-like receptor signaling pathway (GO:0034123)	4/28	5.40971e-05	0.00369748	PLSCR1;IFNB1;CCL5;TLR3
cellular response to exogenous dsRNA (GO:0071360)	4/31	8.16931e-05	0.00545673	IFNB1;IFNE;IFIT1;TLR3
regulation of I-kappaB phosphorylation (GO:1903719)	4/32	9.28212e-05	0.00606226	SOCS1;STAT2;PML;OPTN
regulation of mast cell activation involved in immune response (GO:0033006)	8/190	9.53922e-05	0.00609473	IFITM1;PLSCR1;HLA-B;IRF7;HLA-C;HLA-A;HLA-F;HLA-E
regulation of adaptive immune response (GO:0002819)	8/191	9.89388e-05	0.00618683	IFITM1;IRF1;HLA-B;IRF7;HLA-C;HLA-A;HLA-F;HLA-E
response to type I interferon (GO:0034340)	4/35	0.000132813	0.00813203	SP100;MX1;ISG15;PML
regulation of natural killer cell mediated immunity (GO:0002715)	3/14	0.00014166	0.00816352	IRF1;SAMHD1;HLA-E
negative regulation by host of viral release from host cell (GO:0044790)	3/14	0.00014166	0.00816352	TRIM5;TRIM21;PML
activation of cysteine-type endopeptidase activity involved in apoptotic signaling pathway (GO:0097296)	3/14	0.00014166	0.00816352	TNFSF10;LGALS9;JAK2
regulation of Fc receptor mediated stimulatory signaling pathway (GO:0060368)	8/206	0.000166679	0.0087723	IFITM1;PLSCR1;HLA-B;IRF7;HLA-C;HLA-A;HLA-F;HLA-E
cellular response to tumor necrosis factor (GO:0071356)	6/109	0.000172764	0.0087723	NUB1;CCL22;CCL5;CXCR4;JAK2;CCL17
positive regulation of age-related resistance (GO:1904250)	3/15	0.000176103	0.0087723	PLSCR1;IFNB1;CCL5
positive regulation by organism of innate immune response in other organism involved in symbiotic interaction (GO:0052305)	3/15	0.000176103	0.0087723	PLSCR1;IFNB1;CCL5
positive regulation of antifungal innate immune response (GO:1905036)	3/15	0.000176103	0.0087723	PLSCR1;IFNB1;CCL5
positive regulation of innate immunity memory response (GO:1905682)	3/15	0.000176103	0.0087723	PLSCR1;IFNB1;CCL5
positive regulation of systemic acquired resistance (GO:1901672)	3/15	0.000176103	0.0087723	PLSCR1;IFNB1;CCL5
positive regulation of extrinsic apoptotic signaling pathway via death domain receptors (GO:1902043)	4/37	0.000165587	0.0087723	SP100;TNFSF10;PMAIP1;PML
positive regulation of rhodopsin gene expression (GO:0045872)	8/215	0.000223076	0.00885973	PLSCR1;WARS;CSF1;DDX58;LAMP3;LGALS9;KLF4;TLR3
positive regulation of tRNA processing (GO:2000237)	8/214	0.000216127	0.00885973	PLSCR1;WARS;CSF1;DDX58;LAMP3;LGALS9;KLF4;TLR3
positive regulation of snoRNA processing (GO:1902798)	8/214	0.000216127	0.00885973	PLSCR1;WARS;CSF1;DDX58;LAMP3;LGALS9;KLF4;TLR3
positive regulation of production of siRNA involved in RNA interference (GO:1903705)	8/215	0.000223076	0.00885973	PLSCR1;WARS;CSF1;DDX58;LAMP3;LGALS9;KLF4;TLR3
positive regulation of histone gene expression (GO:0036207)	8/214	0.000216127	0.00885973	PLSCR1;WARS;CSF1;DDX58;LAMP3;LGALS9;KLF4;TLR3
negative regulation of mRNA catabolic process (GO:1902373)	8/215	0.000223076	0.00885973	PLSCR1;WARS;CSF1;DDX58;LAMP3;LGALS9;KLF4;TLR3
acute inflammatory response (GO:0002526)	8/212	0.000202763	0.00885973	CCL22;CCL5;CXCR4;NOD1;LGALS9;NMI;CCL17;APOL3
inflammatory response (GO:0006954)	8/211	0.000196339	0.00885973	CCL22;CCL5;CXCR4;NOD1;LGALS9;NMI;CCL17;APOL3
inflammatory response to wounding (GO:0090594)	8/211	0.000196339	0.00885973	CCL22;CCL5;CXCR4;NOD1;LGALS9;NMI;CCL17;APOL3
chronic inflammatory response (GO:0002544)	8/211	0.000196339	0.00885973	CCL22;CCL5;CXCR4;NOD1;LGALS9;NMI;CCL17;APOL3
positive regulation of complement activation, alternative pathway (GO:0045958)	3/16	0.000215552	0.00885973	PLSCR1;IFNB1;CCL5
positive regulation of defense response to bacterium, incompatible interaction (GO:1902479)	3/16	0.000215552	0.00885973	PLSCR1;IFNB1;CCL5
positive regulation of complement activation, lectin pathway (GO:0001870)	3/16	0.000215552	0.00885973	PLSCR1;IFNB1;CCL5
negative regulation of viral release from host cell (GO:1902187)	3/16	0.000215552	0.00885973	TRIM5;TRIM21;PML
positive regulation of release of cytochrome c from mitochondria (GO:0090200)	4/39	0.000203833	0.00885973	IFNB1;PLAUR;TNFSF10;PMAIP1
negative regulation of gene silencing (GO:0060969)	8/216	0.000230207	0.00902104	PLSCR1;WARS;CSF1;DDX58;LAMP3;LGALS9;KLF4;TLR3
positive regulation of translation (GO:0045727)	9/277	0.000249467	0.00964716	PLSCR1;WARS;CSF1;DDX58;LAMP3;CCL5;LGALS9;KLF4;TLR3
positive regulation of rRNA processing (GO:2000234)	8/220	0.000260627	0.0098203	PLSCR1;WARS;CSF1;DDX58;LAMP3;LGALS9;KLF4;TLR3
regulation of interferon-alpha production (GO:0032647)	3/17	0.000260304	0.0098203	ZBP1;IRF7;TRIM21
PsU (128 genes)
GO Biological Process 2017b
Term	Overlap	P-value	Adjusted P-value	Genes
type I interferon signaling pathway (GO:0060337)	31/148	8.60426e-39	2.23883e-35	IFITM3;IFITM1;SP100;IFITM2;IFI6;IFI35;IFIT1;SAMHD1;IFIT3;IFIT2;OASL;SOCS1;JAK2;RSAD2;IFNB1;MX2;STAT2;MX1;HLA-B;HLA-C;ISG15;HLA-F;HLA-E;ISG20;BST2;IFI27;OAS1;OAS2;OAS3;IRF7;XAF1
negative regulation of viral genome replication (GO:0045071)	17/40	1.32095e-27	1.71856e-24	IFITM3;IFITM1;IFITM2;RSAD2;IFNB1;MX1;ISG15;IFIT1;OASL;BST2;ISG20;PARP10;PLSCR1;OAS1;OAS3;CCL5;IFNL3
negative regulation of single stranded viral RNA replication via double stranded DNA intermediate (GO:0045869)	17/44	1.00048e-26	8.67751e-24	IFITM3;IFITM1;IFITM2;RSAD2;IFNB1;MX1;ISG15;IFIT1;OASL;BST2;ISG20;PARP10;PLSCR1;OAS1;OAS3;CCL5;IFNL3
negative regulation by host of viral genome replication (GO:0044828)	17/51	2.07524e-25	1.34994e-22	IFITM3;IFITM1;IFITM2;RSAD2;IFNB1;MX1;ISG15;IFIT1;OASL;BST2;ISG20;PARP10;PLSCR1;OAS1;OAS3;CCL5;IFNL3
interferon-gamma-mediated signaling pathway (GO:0060333)	23/204	2.42687e-22	1.26294e-19	SP100;CCL22;HLA-B;HLA-C;HLA-F;PML;HLA-E;OASL;MT2A;SOCS1;OAS1;TRIM5;OAS2;OAS3;CCL5;IRF7;LGALS9;TRIM38;JAK2;GBP1;CCL17;TRIM21;TRIM22
cellular response to interferon-gamma (GO:0071346)	12/82	1.58324e-13	6.86598e-11	BST2;IFITM3;IFITM1;SP100;NUB1;CCL22;IFITM2;CCL5;CXCR4;LGALS9;TRIM21;CCL17
negative regulation of type I interferon production (GO:0032480)	10/49	5.36774e-13	1.99526e-10	ZBP1;HERC5;IFIH1;UBA7;DDX58;IRF7;NLRC5;UBE2L6;ISG15;TRIM21
cellular response to interferon-beta (GO:0035458)	9/36	1.10222e-12	3.58496e-10	BST2;IFITM3;PLSCR1;IFITM1;PNPT1;IFITM2;IFNB1;CXCR4;XAF1
response to interferon-gamma (GO:0034341)	8/47	5.75605e-10	1.66414e-07	BST2;IFITM3;IFITM1;SP100;NUB1;IFITM2;TRIM21;PML
cellular response to interferon-alpha (GO:0035457)	7/32	1.09825e-09	2.85765e-07	BST2;IFITM3;IFITM1;IFITM2;MX2;LAMP3;CXCR4
suppression by virus of host type I interferon production (GO:0039501)	7/33	1.38656e-09	3.27985e-07	IFIH1;HERC5;UBA7;DDX58;NLRC5;ISG15;UBE2L6
negative regulation of interferon-alpha production (GO:0032687)	7/36	2.6666e-09	5.78208e-07	IFIH1;HERC5;UBA7;DDX58;NLRC5;ISG15;UBE2L6
response to interferon-beta (GO:0035456)	7/38	3.98891e-09	7.98396e-07	BST2;IFITM3;PLSCR1;IFITM1;IFITM2;XAF1;PML
response to interferon-alpha (GO:0035455)	7/40	5.83055e-09	1.08365e-06	BST2;IFITM3;IFITM1;IFITM2;MX2;LAMP3;PML
negative regulation of interferon-beta production (GO:0032688)	7/41	6.99377e-09	1.21319e-06	IFIH1;HERC5;UBA7;DDX58;NLRC5;ISG15;UBE2L6
antigen processing and presentation of endogenous peptide antigen via MHC class I (GO:0019885)	6/26	1.26593e-08	1.82997e-06	ERAP2;HLA-B;HLA-C;TAP1;HLA-F;HLA-E
peptide antigen assembly with MHC class I protein complex (GO:0002502)	6/26	1.26593e-08	1.82997e-06	ERAP2;HLA-B;HLA-C;TAP1;HLA-F;HLA-E
antigen processing and presentation of peptide antigen via MHC class I (GO:0002474)	6/26	1.26593e-08	1.82997e-06	ERAP2;HLA-B;HLA-C;TAP1;HLA-F;HLA-E
antigen processing and presentation of exogenous peptide antigen via MHC class I (GO:0042590)	6/28	2.04994e-08	2.80734e-06	ERAP2;HLA-B;HLA-C;TAP1;HLA-F;HLA-E
positive regulation of NF-kappaB import into nucleus (GO:0042346)	10/170	1.44505e-07	1.88e-05	BST2;DDX58;TRIM5;TNFSF10;SECTM1;LGALS9;TRIM38;APOL3;TLR3;TRIM22
cellular response to type I interferon (GO:0071357)	5/23	3.04519e-07	3.77314e-05	SP100;MX1;CXCR4;ISG15;IFIT1
antigen processing and presentation of exogenous peptide antigen via MHC class I, TAP-independent (GO:0002480)	4/11	5.1016e-07	6.03381e-05	HLA-B;HLA-C;HLA-F;HLA-E
positive regulation of I-kappaB kinase/NF-kappaB signaling (GO:0043123)	9/162	1.00569e-06	0.000109034	BST2;TRIM5;TNFSF10;SECTM1;LGALS9;TRIM38;OPTN;APOL3;TRIM22
positive regulation of type I interferon-mediated signaling pathway (GO:0060340)	6/52	9.77043e-07	0.000109034	PLSCR1;IFNB1;STAT2;CCL5;NLRC5;USP18
positive regulation of interferon-alpha biosynthetic process (GO:0045356)	4/15	2.0687e-06	0.000207029	IFIH1;DDX58;IRF7;TLR3
negative regulation of fusion of virus membrane with host plasma membrane (GO:1903914)	4/15	2.0687e-06	0.000207029	IFITM3;IFITM1;IFITM2;TRIM5
positive regulation of natural killer cell mediated immunity (GO:0002717)	4/16	2.74461e-06	0.000264499	PLSCR1;IFNB1;CCL5;HLA-E
positive regulation by symbiont of host I-kappaB kinase/NF-kappaB cascade (GO:0085033)	8/148	5.02833e-06	0.000467276	BST2;TRIM5;TNFSF10;SECTM1;LGALS9;TRIM38;APOL3;TRIM22
negative regulation of viral entry into host cell (GO:0046597)	4/19	5.75875e-06	0.000516699	IFITM3;IFITM1;IFITM2;TRIM5
antigen processing and presentation of exogenous peptide antigen via MHC class I, TAP-dependent (GO:0002479)	6/78	1.07617e-05	0.000933395	HLA-B;TAP1;HLA-C;HLA-F;PSMB9;HLA-E
positive regulation of interferon-beta biosynthetic process (GO:0045359)	4/26	2.14542e-05	0.00180077	IFIH1;DDX58;IRF7;TLR3
positive regulation of toll-like receptor signaling pathway (GO:0034123)	4/28	2.90932e-05	0.00236564	PLSCR1;IFNB1;CCL5;TLR3
positive regulation of I-kappaB phosphorylation (GO:1903721)	9/252	3.59396e-05	0.00283378	BST2;TRIM5;TNFSF10;PLAUR;SECTM1;LGALS9;TRIM38;APOL3;TRIM22
regulation of T cell activation via T cell receptor contact with antigen bound to MHC molecule on antigen presenting cell (GO:2001188)	8/196	3.86466e-05	0.0029576	IFITM1;CCL5;HLA-B;IRF7;HLA-C;HLA-F;IFNL3;HLA-E
positive regulation of innate immune response (GO:0045089)	4/31	4.40497e-05	0.00327478	PLSCR1;IFNB1;CCL5;SAMHD1
positive regulation of interferon-beta production (GO:0032728)	5/62	4.79638e-05	0.00346671	ZBP1;IFIH1;DDX58;IRF7;TLR3
regulation of I-kappaB phosphorylation (GO:1903719)	4/32	5.00939e-05	0.00352282	SOCS1;STAT2;PML;OPTN
cellular response to tumor necrosis factor (GO:0071356)	6/109	7.21887e-05	0.00481628	NUB1;CCL22;CCL5;CXCR4;JAK2;CCL17
response to type I interferon (GO:0034340)	4/35	7.1865e-05	0.00481628	SP100;MX1;ISG15;PML
negative regulation by host of viral release from host cell (GO:0044790)	3/14	8.85202e-05	0.00556057	TRIM5;TRIM21;PML
positive regulation of extrinsic apoptotic signaling pathway via death domain receptors (GO:1902043)	4/37	8.97555e-05	0.00556057	SP100;TNFSF10;PMAIP1;PML
activation of cysteine-type endopeptidase activity involved in apoptotic signaling pathway (GO:0097296)	3/14	8.85202e-05	0.00556057	TNFSF10;LGALS9;JAK2
positive regulation of innate immunity memory response (GO:1905682)	3/15	0.000110133	0.00599975	PLSCR1;IFNB1;CCL5
positive regulation by organism of innate immune response in other organism involved in symbiotic interaction (GO:0052305)	3/15	0.000110133	0.00599975	PLSCR1;IFNB1;CCL5
positive regulation of age-related resistance (GO:1904250)	3/15	0.000110133	0.00599975	PLSCR1;IFNB1;CCL5
positive regulation of antifungal innate immune response (GO:1905036)	3/15	0.000110133	0.00599975	PLSCR1;IFNB1;CCL5
positive regulation of systemic acquired resistance (GO:1901672)	3/15	0.000110133	0.00599975	PLSCR1;IFNB1;CCL5
positive regulation of release of cytochrome c from mitochondria (GO:0090200)	4/39	0.00011068	0.00599975	IFNB1;PLAUR;TNFSF10;PMAIP1
positive regulation of complement activation, alternative pathway (GO:0045958)	3/16	0.000134915	0.00675094	PLSCR1;IFNB1;CCL5
positive regulation of defense response to bacterium, incompatible interaction (GO:1902479)	3/16	0.000134915	0.00675094	PLSCR1;IFNB1;CCL5
positive regulation of complement activation, lectin pathway (GO:0001870)	3/16	0.000134915	0.00675094	PLSCR1;IFNB1;CCL5
negative regulation of viral release from host cell (GO:1902187)	3/16	0.000134915	0.00675094	TRIM5;TRIM21;PML
protein homotrimerization (GO:0070207)	6/126	0.000160716	0.00719123	RNF213;PNPT1;MLKL;GBP1;TRIM21;TRIM22
regulation of interferon-alpha production (GO:0032647)	3/17	0.00016306	0.00719123	ZBP1;IRF7;TRIM21
positive regulation of MDA-5 signaling pathway (GO:1900245)	4/43	0.000162814	0.00719123	PLSCR1;IFNB1;CCL5;DDX60
regulation of type I interferon-mediated signaling pathway (GO:0060338)	4/43	0.000162814	0.00719123	IFNB1;STAT2;SAMHD1;USP18
positive regulation of cysteine-type endopeptidase activity involved in apoptotic signaling pathway (GO:2001269)	4/43	0.000162814	0.00719123	IFNB1;TNFSF10;PMAIP1;LGALS9
negative regulation of type I interferon-mediated signaling pathway (GO:0060339)	4/43	0.000162814	0.00719123	IFNB1;STAT2;NLRC5;USP18
positive regulation of interferon-beta secretion (GO:0035549)	4/42	0.0001484	0.00719123	IFIH1;DDX58;IRF7;TLR3
regulation of protein kinase activity (GO:0045859)	4/44	0.000178212	0.00772848	SOCS1;STAT2;NLRC5;PML
positive regulation of response to interferon-gamma (GO:0060332)	3/18	0.000194758	0.00817357	PLSCR1;IFNB1;CCL5
negative regulation of holin activity (GO:1901218)	3/18	0.000194758	0.00817357	TRIM5;TRIM21;PML
regulation of mast cell activation involved in immune response (GO:0033006)	7/190	0.000224541	0.00927388	IFITM1;PLSCR1;HLA-B;IRF7;HLA-C;HLA-F;HLA-E
only NM
GO Biological Process 2017b
Term	Overlap	P-value	Adjusted P-value	Genes
positive regulation of transcription from RNA polymerase II promoter involved in heart development (GO:1901228)	10/720	7.91155e-06	0.000265706	NFKBIA;EGR1;CEBPB;IL6;EDN1;CIITA;GATA4;MAML3;TNF;KLF2
positive regulation of filamentous growth of a population of unicellular organisms in response to starvation by positive regulation of transcription from RNA polymerase II promoter (GO:1904741)	10/720	7.91155e-06	0.000265706	NFKBIA;EGR1;CEBPB;IL6;EDN1;CIITA;GATA4;MAML3;TNF;KLF2
regulation of lipid transport by positive regulation of transcription from RNA polymerase II promoter (GO:0072369)	10/720	7.91155e-06	0.000265706	NFKBIA;EGR1;CEBPB;IL6;EDN1;CIITA;GATA4;MAML3;TNF;KLF2
regulation of cellular ketone metabolic process by positive regulation of transcription from RNA polymerase II promoter (GO:0072366)	10/720	7.91155e-06	0.000265706	NFKBIA;EGR1;CEBPB;IL6;EDN1;CIITA;GATA4;MAML3;TNF;KLF2
positive regulation of purine nucleotide biosynthetic process by positive regulation of transcription from RNA polymerase II promoter (GO:1900418)	10/720	7.91155e-06	0.000265706	NFKBIA;EGR1;CEBPB;IL6;EDN1;CIITA;GATA4;MAML3;TNF;KLF2
positive regulation of cellular alcohol catabolic process by positive regulation of transcription from RNA polymerase II promoter (GO:1900422)	10/720	7.91155e-06	0.000265706	NFKBIA;EGR1;CEBPB;IL6;EDN1;CIITA;GATA4;MAML3;TNF;KLF2
positive regulation of invasive growth in response to glucose limitation by positive regulation of transcription from RNA polymerase II promoter (GO:0036095)	10/720	7.91155e-06	0.000265706	NFKBIA;EGR1;CEBPB;IL6;EDN1;CIITA;GATA4;MAML3;TNF;KLF2
positive regulation of oligopeptide transport by positive regulation of transcription from RNA polymerase II promoter (GO:0035951)	10/720	7.91155e-06	0.000265706	NFKBIA;EGR1;CEBPB;IL6;EDN1;CIITA;GATA4;MAML3;TNF;KLF2
positive regulation of phospholipid biosynthetic process by positive regulation of transcription from RNA polymerase II promoter (GO:1900413)	10/721	8.0083e-06	0.000265706	NFKBIA;EGR1;CEBPB;IL6;EDN1;CIITA;GATA4;MAML3;TNF;KLF2
positive regulation of SREBP signaling pathway (GO:2000640)	10/725	8.40561e-06	0.000265706	NFKBIA;EGR1;CEBPB;IL6;EDN1;CIITA;GATA4;MAML3;TNF;KLF2
positive regulation of ergosterol biosynthetic process by positive regulation of transcription from RNA polymerase II promoter (GO:0035961)	10/720	7.91155e-06	0.000265706	NFKBIA;EGR1;CEBPB;IL6;EDN1;CIITA;GATA4;MAML3;TNF;KLF2
positive regulation of pyrimidine-containing compound salvage by positive regulation of transcription from RNA polymerase II promoter (GO:1904001)	10/720	7.91155e-06	0.000265706	NFKBIA;EGR1;CEBPB;IL6;EDN1;CIITA;GATA4;MAML3;TNF;KLF2
positive regulation of peroxisome organization by positive regulation of transcription from RNA polymerase II promoter (GO:0061424)	10/720	7.91155e-06	0.000265706	NFKBIA;EGR1;CEBPB;IL6;EDN1;CIITA;GATA4;MAML3;TNF;KLF2
transcriptional activation by promoter-terminator looping (GO:0090203)	10/720	7.91155e-06	0.000265706	NFKBIA;EGR1;CEBPB;IL6;EDN1;CIITA;GATA4;MAML3;TNF;KLF2
positive regulation of transcription from RNA polymerase II promoter during mitotic cell cycle (GO:0046022)	10/721	8.0083e-06	0.000265706	NFKBIA;EGR1;CEBPB;IL6;EDN1;CIITA;GATA4;MAML3;TNF;KLF2
positive regulation of mating type switching by positive regulation of transcription from RNA polymerase II promoter (GO:1900423)	10/720	7.91155e-06	0.000265706	NFKBIA;EGR1;CEBPB;IL6;EDN1;CIITA;GATA4;MAML3;TNF;KLF2
positive regulation of pri-miRNA transcription from RNA polymerase II promoter (GO:1902895)	10/725	8.40561e-06	0.000265706	NFKBIA;EGR1;CEBPB;IL6;EDN1;CIITA;GATA4;MAML3;TNF;KLF2
positive regulation of transcription from RNA polymerase II promoter involved in stress response to cadmium ion (GO:1902901)	10/720	7.91155e-06	0.000265706	NFKBIA;EGR1;CEBPB;IL6;EDN1;CIITA;GATA4;MAML3;TNF;KLF2
positive regulation of termination of RNA polymerase II transcription (GO:1904595)	10/720	7.91155e-06	0.000265706	NFKBIA;EGR1;CEBPB;IL6;EDN1;CIITA;GATA4;MAML3;TNF;KLF2
regulation of glycolytic process by positive regulation of transcription from RNA polymerase II promoter (GO:0072363)	10/720	7.91155e-06	0.000265706	NFKBIA;EGR1;CEBPB;IL6;EDN1;CIITA;GATA4;MAML3;TNF;KLF2
positive regulation of transcription from RNA polymerase II promoter involved in norepinephrine biosynthetic process (GO:2000763)	10/725	8.40561e-06	0.000265706	NFKBIA;EGR1;CEBPB;IL6;EDN1;CIITA;GATA4;MAML3;TNF;KLF2
positive regulation of posterior gap gene transcription (GO:0007360)	10/721	8.0083e-06	0.000265706	NFKBIA;EGR1;CEBPB;IL6;EDN1;CIITA;GATA4;MAML3;TNF;KLF2
positive regulation of transcription via serum response element binding (GO:0010735)	10/721	8.0083e-06	0.000265706	NFKBIA;EGR1;CEBPB;IL6;EDN1;CIITA;GATA4;MAML3;TNF;KLF2
positive regulation of terminal gap gene transcription (GO:0007363)	10/721	8.0083e-06	0.000265706	NFKBIA;EGR1;CEBPB;IL6;EDN1;CIITA;GATA4;MAML3;TNF;KLF2
positive regulation of transcription from RNA polymerase II promoter involved in smooth muscle cell differentiation (GO:2000721)	10/721	8.0083e-06	0.000265706	NFKBIA;EGR1;CEBPB;IL6;EDN1;CIITA;GATA4;MAML3;TNF;KLF2
transcriptional activation by promoter-enhancer looping (GO:0071733)	10/721	8.0083e-06	0.000265706	NFKBIA;EGR1;CEBPB;IL6;EDN1;CIITA;GATA4;MAML3;TNF;KLF2
positive regulation of transcription from RNA polymerase II promoter in response to stress (GO:0036003)	10/722	8.10607e-06	0.000265706	NFKBIA;EGR1;CEBPB;IL6;EDN1;CIITA;GATA4;MAML3;TNF;KLF2
positive regulation of inositol biosynthetic process by positive regulation of transcription from RNA polymerase II promoter (GO:1900375)	10/721	8.0083e-06	0.000265706	NFKBIA;EGR1;CEBPB;IL6;EDN1;CIITA;GATA4;MAML3;TNF;KLF2
regulation of potassium ion concentration by positive regulation of transcription from RNA polymerase II promoter (GO:0097301)	10/728	8.71472e-06	0.000265706	NFKBIA;EGR1;CEBPB;IL6;EDN1;CIITA;GATA4;MAML3;TNF;KLF2
positive regulation of central gap gene transcription (GO:0007357)	10/725	8.40561e-06	0.000265706	NFKBIA;EGR1;CEBPB;IL6;EDN1;CIITA;GATA4;MAML3;TNF;KLF2
positive regulation of pseudohyphal growth by positive regulation of transcription from RNA polymerase II promoter (GO:1900461)	10/720	7.91155e-06	0.000265706	NFKBIA;EGR1;CEBPB;IL6;EDN1;CIITA;GATA4;MAML3;TNF;KLF2
positive regulation of transcription from RNA polymerase II promoter by calcium-mediated signaling (GO:1900622)	10/720	7.91155e-06	0.000265706	NFKBIA;EGR1;CEBPB;IL6;EDN1;CIITA;GATA4;MAML3;TNF;KLF2
positive regulation of sulfite transport by positive regulation of transcription from RNA polymerase II promoter (GO:0061426)	10/720	7.91155e-06	0.000265706	NFKBIA;EGR1;CEBPB;IL6;EDN1;CIITA;GATA4;MAML3;TNF;KLF2
positive regulation of transcription from RNA polymerase II promoter involved in meiotic cell cycle (GO:0010673)	10/720	7.91155e-06	0.000265706	NFKBIA;EGR1;CEBPB;IL6;EDN1;CIITA;GATA4;MAML3;TNF;KLF2
positive regulation of transcription from RNA polymerase II promoter in response to nitrogen starvation (GO:0036278)	10/725	8.40561e-06	0.000265706	NFKBIA;EGR1;CEBPB;IL6;EDN1;CIITA;GATA4;MAML3;TNF;KLF2
positive regulation of ribosomal protein gene transcription from RNA polymerase II promoter (GO:0060963)	10/720	7.91155e-06	0.000265706	NFKBIA;EGR1;CEBPB;IL6;EDN1;CIITA;GATA4;MAML3;TNF;KLF2
positive regulation of snRNA transcription from RNA polymerase II promoter (GO:1905382)	10/720	7.91155e-06	0.000265706	NFKBIA;EGR1;CEBPB;IL6;EDN1;CIITA;GATA4;MAML3;TNF;KLF2
positive regulation of sulfate assimilation by positive regulation of transcription from RNA polymerase II promoter (GO:1900478)	10/720	7.91155e-06	0.000265706	NFKBIA;EGR1;CEBPB;IL6;EDN1;CIITA;GATA4;MAML3;TNF;KLF2
positive regulation of telomeric RNA transcription from RNA pol II promoter (GO:1901582)	10/720	7.91155e-06	0.000265706	NFKBIA;EGR1;CEBPB;IL6;EDN1;CIITA;GATA4;MAML3;TNF;KLF2
positive regulation of sodium ion transport by positive regulation of transcription from RNA polymerase II promoter (GO:0061423)	10/731	9.03363e-06	0.000265706	NFKBIA;EGR1;CEBPB;IL6;EDN1;CIITA;GATA4;MAML3;TNF;KLF2
positive regulation of transcription involved in G2/M transition of mitotic cell cycle (GO:0090282)	10/721	8.0083e-06	0.000265706	NFKBIA;EGR1;CEBPB;IL6;EDN1;CIITA;GATA4;MAML3;TNF;KLF2
positive regulation of flocculation via cell wall protein-carbohydrate interaction by positive regulation of transcription from RNA polymerase II promoter (GO:1900524)	10/720	7.91155e-06	0.000265706	NFKBIA;EGR1;CEBPB;IL6;EDN1;CIITA;GATA4;MAML3;TNF;KLF2
positive regulation of transcription from RNA polymerase II promoter by histone modification (GO:1903757)	10/720	7.91155e-06	0.000265706	NFKBIA;EGR1;CEBPB;IL6;EDN1;CIITA;GATA4;MAML3;TNF;KLF2
positive regulation of starch catabolic process by positive regulation of transcription from RNA polymerase II promoter (GO:0035957)	10/720	7.91155e-06	0.000265706	NFKBIA;EGR1;CEBPB;IL6;EDN1;CIITA;GATA4;MAML3;TNF;KLF2
positive regulation of ethanol catabolic process by positive regulation of transcription from RNA polymerase II promoter (GO:0061425)	10/720	7.91155e-06	0.000265706	NFKBIA;EGR1;CEBPB;IL6;EDN1;CIITA;GATA4;MAML3;TNF;KLF2
positive regulation of transcription from RNA polymerase II promoter in response to acidic pH (GO:0061402)	10/727	8.61061e-06	0.000265706	NFKBIA;EGR1;CEBPB;IL6;EDN1;CIITA;GATA4;MAML3;TNF;KLF2
SREBP signaling pathway (GO:0032933)	10/725	8.40561e-06	0.000265706	NFKBIA;EGR1;CEBPB;IL6;EDN1;CIITA;GATA4;MAML3;TNF;KLF2
positive regulation of gluconeogenesis by positive regulation of transcription from RNA polymerase II promoter (GO:0035948)	10/723	8.20487e-06	0.000265706	NFKBIA;EGR1;CEBPB;IL6;EDN1;CIITA;GATA4;MAML3;TNF;KLF2
positive regulation of transcription elongation from RNA polymerase II promoter (GO:0032968)	10/733	9.25182e-06	0.000265706	NFKBIA;EGR1;CEBPB;IL6;EDN1;CIITA;GATA4;MAML3;TNF;KLF2
positive regulation of transcription from RNA polymerase II promoter involved in cellular response to chemical stimulus (GO:1901522)	10/724	8.30472e-06	0.000265706	NFKBIA;EGR1;CEBPB;IL6;EDN1;CIITA;GATA4;MAML3;TNF;KLF2
regulation of reactive oxygen species metabolic process by positive regulation of transcription from RNA polymerase II promoter (GO:1904488)	10/729	8.81992e-06	0.000265706	NFKBIA;EGR1;CEBPB;IL6;EDN1;CIITA;GATA4;MAML3;TNF;KLF2
positive regulation of transcription initiation from RNA polymerase II promoter (GO:0060261)	10/726	8.50758e-06	0.000265706	NFKBIA;EGR1;CEBPB;IL6;EDN1;CIITA;GATA4;MAML3;TNF;KLF2
positive regulation of transcription from RNA polymerase II promoter involved in defense response to fungus (GO:1901244)	10/730	8.92622e-06	0.000265706	NFKBIA;EGR1;CEBPB;IL6;EDN1;CIITA;GATA4;MAML3;TNF;KLF2
negative regulation of sequestering of triglyceride (GO:0010891)	3/12	2.99355e-06	0.000265706	NFKBIA;IL6;TNF
negative regulation of cholesterol storage (GO:0010887)	3/13	3.8849e-06	0.000265706	NFKBIA;IL6;TNF
negative regulation of lipid storage (GO:0010888)	3/7	4.80374e-07	0.000265706	NFKBIA;IL6;TNF
positive regulation of chemokine biosynthetic process (GO:0045080)	3/17	9.1733e-06	0.000265706	EGR1;IL6;TNF
positive regulation of DNA repair by positive regulation of transcription from RNA polymerase II promoter (GO:1900404)	10/739	9.93402e-06	0.000280379	NFKBIA;EGR1;CEBPB;IL6;EDN1;CIITA;GATA4;MAML3;TNF;KLF2
positive regulation of transcription of Notch receptor target (GO:0007221)	10/744	1.05354e-05	0.000292313	NFKBIA;EGR1;CEBPB;IL6;EDN1;CIITA;GATA4;MAML3;TNF;KLF2
positive regulation of transcription from RNA polymerase II promoter involved in defense response to Gram-negative bacterium (GO:1902097)	10/756	1.21089e-05	0.000330372	NFKBIA;EGR1;CEBPB;IL6;EDN1;CIITA;GATA4;MAML3;TNF;KLF2
positive regulation of transcription from RNA polymerase II promoter involved in neuron differentiation (GO:1904081)	10/770	1.41983e-05	0.000381026	NFKBIA;EGR1;CEBPB;IL6;EDN1;CIITA;GATA4;MAML3;TNF;KLF2
cellular response to glucocorticoid stimulus (GO:0071385)	3/20	1.52994e-05	0.000403953	IL6;ZFP36;TNF
lipopolysaccharide-mediated signaling pathway (GO:0031663)	4/69	2.44487e-05	0.000635279	IL6;ZFP36;TNFAIP3;TNF
positive regulation of nitric oxide biosynthetic process (GO:0045429)	3/27	3.87841e-05	0.000992025	EDN1;TNF;KLF2
positive regulation of vascular smooth muscle cell proliferation (GO:1904707)	3/31	5.91921e-05	0.00149073	IL6;EDN1;TNF
activation of MAPKKK activity involved in osmosensory signaling pathway (GO:0000167)	2/7	0.000122522	0.00290679	GADD45B;TNF
activation of MAPKKK activity involved in innate immune response (GO:0035422)	2/7	0.000122522	0.00290679	GADD45B;TNF
activation of MAPKKK activity involved in cell wall organization or biogenesis (GO:0000197)	2/7	0.000122522	0.00290679	GADD45B;TNF
activation of MAPKKK activity involved in conjugation with cellular fusion (GO:0071510)	2/7	0.000122522	0.00290679	GADD45B;TNF
positive regulation of vascular endothelial growth factor production (GO:0010575)	3/46	0.000194799	0.00455552	IL6;GATA4;TNF
response to cortisone (GO:0051413)	2/9	0.000209381	0.00463184	IL6;TNF
detection of glucocorticoid hormone stimulus (GO:0051468)	2/9	0.000209381	0.00463184	IL6;TNF
response to dexamethasone (GO:0071548)	2/9	0.000209381	0.00463184	IL6;TNF
response to corticosterone (GO:0051412)	2/9	0.000209381	0.00463184	IL6;TNF
positive regulation of fever generation (GO:0031622)	2/10	0.000261316	0.00562862	IL6;TNF
response to glucocorticoid (GO:0051384)	2/10	0.000261316	0.00562862	IL6;TNF
response to cortisol (GO:0051414)	2/11	0.000318887	0.00660782	IL6;TNF
negative regulation of interleukin-2 biosynthetic process (GO:0045085)	2/11	0.000318887	0.00660782	ZFP36;TNFAIP3
response to peptidoglycan (GO:0032494)	2/11	0.000318887	0.00660782	IL6;TNFAIP3
positive regulation of transcription from RNA polymerase II promoter in response to cold (GO:0061411)	2/12	0.000382066	0.00781802	NFKBIA;KLF2
negative regulation of bone resorption (GO:0045779)	2/13	0.000450826	0.00829215	IL6;TNFAIP3
positive regulation of macrophage inflammatory protein 1 alpha production (GO:0071642)	2/13	0.000450826	0.00829215	IL6;TNF
positive regulation of chemokine (C-C motif) ligand 20 production (GO:1903886)	2/13	0.000450826	0.00829215	IL6;TNF
positive regulation of fractalkine production (GO:0032724)	2/13	0.000450826	0.00829215	IL6;TNF
positive regulation of macrophage inflammatory protein-1 gamma production (GO:0071648)	2/13	0.000450826	0.00829215	IL6;TNF
positive regulation of chemokine (C-C motif) ligand 4 production (GO:0071645)	2/13	0.000450826	0.00829215	IL6;TNF
positive regulation of chemokine (C-X-C motif) ligand 9 production (GO:0035396)	2/13	0.000450826	0.00829215	IL6;TNF
positive regulation of chemokine (C-C motif) ligand 6 production (GO:0035533)	2/13	0.000450826	0.00829215	IL6;TNF
positive regulation of chemokine (C-C motif) ligand 1 production (GO:0071654)	2/13	0.000450826	0.00829215	IL6;TNF
positive regulation of transcription from RNA polymerase II promoter (GO:0045944)	10/1175	0.000473794	0.00861779	NFKBIA;EGR1;CEBPB;IL6;EDN1;CIITA;GATA4;MAML3;TNF;KLF2
positive regulation of neuron apoptotic process (GO:0043525)	5/270	0.000507145	0.00895474	EGR1;IL6;GADD45B;UBD;TNF
tumor necrosis factor-mediated signaling pathway (GO:0033209)	5/272	0.000524432	0.00895474	NFKBIA;IL6;ZFP36;TNFSF15;TNF
cellular response to mycophenolic acid (GO:0071506)	2/14	0.000525141	0.00895474	EGR1;TNF
regulation of NF-kappaB import into nucleus (GO:0042345)	2/14	0.000525141	0.00895474	NFKBIA;TNF
positive regulation of IP-10 production (GO:0071660)	2/14	0.000525141	0.00895474	IL6;TNF
positive regulation of chemokine (C-X-C motif) ligand 1 production (GO:2000340)	2/14	0.000525141	0.00895474	IL6;TNF
activation of JNKKK activity (GO:0042655)	3/65	0.000542509	0.00915553	EDN1;GADD45B;TNF
fever generation (GO:0001660)	2/15	0.000604984	0.00980553	CEBPB;IL6
activation of MAPKKK activity (GO:0000185)	3/67	0.000592942	0.00980553	EDN1;GADD45B;TNF
endoderm formation (GO:0001706)	2/15	0.000604984	0.00980553	DUSP5;GATA4
positive regulation of chemokine (C-X-C motif) ligand 2 production (GO:2000343)	2/15	0.000604984	0.00980553	IL6;TNF
positive regulation of chemokine (C-C motif) ligand 5 production (GO:0071651)	2/16	0.000690329	0.0110791	IL6;TNF
positive regulation of mating-type specific transcription, DNA-templated (GO:0045895)	6/469	0.000958646	0.0120333	EGR1;IL6;CIITA;GATA4;TNF;KLF2
positive regulation of antisense RNA transcription (GO:0060196)	6/469	0.000958646	0.0120333	EGR1;IL6;CIITA;GATA4;TNF;KLF2
positive regulation of transcription from RNA polymerase V promoter (GO:1904281)	6/469	0.000958646	0.0120333	EGR1;IL6;CIITA;GATA4;TNF;KLF2
positive regulation of transcription during mitotic cell cycle (GO:0045897)	6/469	0.000958646	0.0120333	EGR1;IL6;CIITA;GATA4;TNF;KLF2
positive regulation of transcription from a mobile element promoter (GO:0061435)	6/469	0.000958646	0.0120333	EGR1;IL6;CIITA;GATA4;TNF;KLF2
positive regulation of chromatin-mediated maintenance of transcription (GO:1904501)	6/469	0.000958646	0.0120333	EGR1;IL6;CIITA;GATA4;TNF;KLF2
positive regulation of transcription by pheromones (GO:0009371)	6/469	0.000958646	0.0120333	EGR1;IL6;CIITA;GATA4;TNF;KLF2
positive regulation of DNA-templated transcription, termination (GO:0060566)	6/472	0.000990735	0.0120333	EGR1;IL6;CIITA;GATA4;TNF;KLF2
positive regulation of transcription from mitochondrial promoter (GO:1903109)	6/469	0.000958646	0.0120333	EGR1;IL6;CIITA;GATA4;TNF;KLF2
nitrogen catabolite activation of transcription (GO:0090294)	6/469	0.000958646	0.0120333	EGR1;IL6;CIITA;GATA4;TNF;KLF2
carbon catabolite activation of transcription (GO:0045991)	6/470	0.000969251	0.0120333	EGR1;IL6;CIITA;GATA4;TNF;KLF2
positive regulation of transcription from RNA polymerase III promoter (GO:0045945)	6/485	0.00113949	0.0120333	EGR1;IL6;CIITA;GATA4;TNF;KLF2
positive regulation of transcription involved in exit from mitosis (GO:0007072)	6/481	0.001092	0.0120333	EGR1;IL6;CIITA;GATA4;TNF;KLF2
positive regulation of transcription from RNA polymerase I promoter (GO:0045943)	6/482	0.00110372	0.0120333	EGR1;IL6;CIITA;GATA4;TNF;KLF2
positive regulation of transcription involved in G1/S transition of mitotic cell cycle (GO:0071931)	6/487	0.00116382	0.0120333	EGR1;IL6;CIITA;GATA4;TNF;KLF2
negative regulation of transcription from RNA polymerase II promoter in response to copper ion (GO:0061398)	6/481	0.001092	0.0120333	ZFP36;EDN1;CIITA;MXD1;HOXD9;TNF
regulation of transport by negative regulation of transcription from RNA polymerase II promoter (GO:1900392)	6/481	0.001092	0.0120333	ZFP36;EDN1;CIITA;MXD1;HOXD9;TNF
negative regulation of oligopeptide transport by negative regulation of transcription from RNA polymerase II promoter (GO:0035952)	6/481	0.001092	0.0120333	ZFP36;EDN1;CIITA;MXD1;HOXD9;TNF
regulation of lipid transport by negative regulation of transcription from RNA polymerase II promoter (GO:0072368)	6/481	0.001092	0.0120333	ZFP36;EDN1;CIITA;MXD1;HOXD9;TNF
negative regulation of ribosomal protein gene transcription from RNA polymerase II promoter (GO:0010688)	6/481	0.001092	0.0120333	ZFP36;EDN1;CIITA;MXD1;HOXD9;TNF
negative regulation of pseudohyphal growth by negative regulation of transcription from RNA polymerase II promoter (GO:1900462)	6/481	0.001092	0.0120333	ZFP36;EDN1;CIITA;MXD1;HOXD9;TNF
transfer RNA gene-mediated silencing (GO:0061587)	6/481	0.001092	0.0120333	ZFP36;EDN1;CIITA;MXD1;HOXD9;TNF
negative regulation of cellular hyperosmotic salinity response by negative regulation of transcription from RNA polymerase II promoter (GO:1900464)	6/481	0.001092	0.0120333	ZFP36;EDN1;CIITA;MXD1;HOXD9;TNF
carbon catabolite repression of transcription from RNA polymerase II promoter (GO:0000437)	6/481	0.001092	0.0120333	ZFP36;EDN1;CIITA;MXD1;HOXD9;TNF
negative regulation of transcription from RNA polymerase II promoter by pheromones (GO:0046020)	6/481	0.001092	0.0120333	ZFP36;EDN1;CIITA;MXD1;HOXD9;TNF
negative regulation of filamentous growth of a population of unicellular organisms in response to starvation by negative regulation of transcription from RNA polymerase II promoter (GO:1902352)	6/481	0.001092	0.0120333	ZFP36;EDN1;CIITA;MXD1;HOXD9;TNF
positive regulation of DNA-templated transcription, elongation (GO:0032786)	6/488	0.00117613	0.0120333	EGR1;IL6;CIITA;GATA4;TNF;KLF2
negative regulation of snRNA transcription from RNA polymerase II promoter (GO:1905381)	6/481	0.001092	0.0120333	ZFP36;EDN1;CIITA;MXD1;HOXD9;TNF
regulation of cellular ketone metabolic process by negative regulation of transcription from RNA polymerase II promoter (GO:0072365)	6/481	0.001092	0.0120333	ZFP36;EDN1;CIITA;MXD1;HOXD9;TNF
negative regulation of transcription initiation from RNA polymerase II promoter (GO:0060633)	6/484	0.00112747	0.0120333	ZFP36;EDN1;CIITA;MXD1;HOXD9;TNF
negative regulation of transcription from RNA polymerase II promoter involved in heart development (GO:1901227)	6/481	0.001092	0.0120333	ZFP36;EDN1;CIITA;MXD1;HOXD9;TNF
negative regulation of invasive growth in response to glucose limitation by negative regulation of transcription from RNA polymerase II promoter (GO:1900460)	6/481	0.001092	0.0120333	ZFP36;EDN1;CIITA;MXD1;HOXD9;TNF
negative regulation of telomeric RNA transcription from RNA pol II promoter (GO:1901581)	6/482	0.00110372	0.0120333	ZFP36;EDN1;CIITA;MXD1;HOXD9;TNF
regulation of glycolytic process by negative regulation of transcription from RNA polymerase II promoter (GO:0072362)	6/481	0.001092	0.0120333	ZFP36;EDN1;CIITA;MXD1;HOXD9;TNF
negative regulation of inositol biosynthetic process by negative regulation of transcription from RNA polymerase II promoter (GO:1900471)	6/482	0.00110372	0.0120333	ZFP36;EDN1;CIITA;MXD1;HOXD9;TNF
negative regulation of ceramide biosynthetic process by negative regulation of transcription from RNA Polymerase II promoter (GO:0061427)	6/484	0.00112747	0.0120333	ZFP36;EDN1;CIITA;MXD1;HOXD9;TNF
negative regulation of termination of RNA polymerase II transcription, poly(A)-coupled (GO:2000805)	6/481	0.001092	0.0120333	ZFP36;EDN1;CIITA;MXD1;HOXD9;TNF
negative regulation of transcription from RNA polymerase II promoter by histone modification (GO:1903758)	6/482	0.00110372	0.0120333	ZFP36;EDN1;CIITA;MXD1;HOXD9;TNF
positive regulation of gluconeogenesis by negative regulation of transcription from RNA polymerase II promoter (GO:0035949)	6/484	0.00112747	0.0120333	ZFP36;EDN1;CIITA;MXD1;HOXD9;TNF
negative regulation of transcription elongation from RNA polymerase II promoter (GO:0034244)	6/487	0.00116382	0.0120333	ZFP36;EDN1;CIITA;MXD1;HOXD9;TNF
negative regulation of transcription from RNA polymerase II promoter during mitotic cell cycle (GO:0007070)	6/482	0.00110372	0.0120333	ZFP36;EDN1;CIITA;MXD1;HOXD9;TNF
negative regulation of transcription from RNA polymerase II promoter in response to iron (GO:0034396)	6/481	0.001092	0.0120333	ZFP36;EDN1;CIITA;MXD1;HOXD9;TNF
negative regulation of induction of conjugation with cellular fusion by negative regulation of transcription from RNA polymerase II promoter (GO:1902625)	6/481	0.001092	0.0120333	ZFP36;EDN1;CIITA;MXD1;HOXD9;TNF
negative regulation of phosphatidylcholine biosynthetic process by negative regulation of transcription from RNA polymerase II promoter (GO:1900473)	6/481	0.001092	0.0120333	ZFP36;EDN1;CIITA;MXD1;HOXD9;TNF
negative regulation of cellular response to alkaline pH by negative regulation of transcription from RNA polymerase II promoter (GO:1900463)	6/481	0.001092	0.0120333	ZFP36;EDN1;CIITA;MXD1;HOXD9;TNF
negative regulation of phosphatidylserine biosynthetic process by negative regulation of transcription from RNA polymerase II promoter (GO:1900526)	6/481	0.001092	0.0120333	ZFP36;EDN1;CIITA;MXD1;HOXD9;TNF
negative regulation of transcription from RNA polymerase II promoter involved in meiotic cell cycle (GO:0010674)	6/481	0.001092	0.0120333	ZFP36;EDN1;CIITA;MXD1;HOXD9;TNF
negative regulation of mating type switching by negative regulation of transcription from RNA polymerase II promoter (GO:1900474)	6/481	0.001092	0.0120333	ZFP36;EDN1;CIITA;MXD1;HOXD9;TNF
negative regulation of transcription from RNA polymerase II promoter involved in smooth muscle cell differentiation (GO:2000820)	6/484	0.00112747	0.0120333	ZFP36;EDN1;CIITA;MXD1;HOXD9;TNF
negative regulation of transcription from RNA polymerase II promoter in response to stress (GO:0097201)	6/485	0.00113949	0.0120333	ZFP36;EDN1;CIITA;MXD1;HOXD9;TNF
negative regulation of mitochondrial unfolded protein response by negative regulation of transcription from RNA polymerase II promoter (GO:1904490)	6/483	0.00111555	0.0120333	ZFP36;EDN1;CIITA;MXD1;HOXD9;TNF
negative regulation of transcription from RNA polymerase II promoter in response to UV-induced DNA damage (GO:0010768)	6/484	0.00112747	0.0120333	ZFP36;EDN1;CIITA;MXD1;HOXD9;TNF
negative regulation of pri-miRNA transcription from RNA polymerase II promoter (GO:1902894)	6/488	0.00117613	0.0120333	ZFP36;EDN1;CIITA;MXD1;HOXD9;TNF
positive regulation of NF-kappaB transcription factor activity (GO:0051092)	4/189	0.00117427	0.0120333	NFKBIA;IL6;EDN1;TNF
acute-phase response (GO:0006953)	2/17	0.00078115	0.0120333	CEBPB;IL6
regulation of systemic arterial blood pressure involved in acute-phase response (GO:0002530)	2/18	0.00087742	0.0120333	CEBPB;IL6
positive regulation of osteoclast differentiation (GO:0045672)	2/20	0.0010862	0.0120333	CEBPB;TNF
positive regulation of monocyte chemotactic protein-1 production (GO:0071639)	2/17	0.00078115	0.0120333	IL6;TNF
positive regulation of transcription by transcription factor localization (GO:0061586)	6/490	0.00120106	0.0121367	EGR1;IL6;CIITA;GATA4;TNF;KLF2
positive regulation of low-density lipoprotein particle receptor biosynthetic process (GO:0045716)	2/21	0.00119867	0.0121367	EDN1;KLF2
negative regulation of cell-cell adhesion by negative regulation of transcription from RNA polymerase II promoter (GO:1900387)	6/491	0.00121368	0.0121889	ZFP36;EDN1;CIITA;MXD1;HOXD9;TNF
regulation of reactive oxygen species metabolic process by negative regulation of transcription from RNA polymerase II promoter (GO:1904489)	6/492	0.0012264	0.0122415	ZFP36;EDN1;CIITA;MXD1;HOXD9;TNF
positive regulation of DNA-templated transcription, initiation (GO:2000144)	6/493	0.00123922	0.0122945	EGR1;IL6;CIITA;GATA4;TNF;KLF2
negative regulation of G1/S transition of mitotic cell cycle by negative regulation of transcription from RNA polymerase II promoter (GO:1900477)	6/496	0.0012783	0.0126059	ZFP36;EDN1;CIITA;MXD1;HOXD9;TNF
positive regulation of sequence-specific DNA binding transcription factor activity (GO:0051091)	3/89	0.00135353	0.0132679	IL6;EDN1;TNF
negative regulation of interleukin-6 biosynthetic process (GO:0045409)	2/23	0.0014396	0.0139445	TNFAIP3;TNF
negative regulation of interleukin-6 production (GO:0032715)	2/23	0.0014396	0.0139445	TNFAIP3;TNF
negative regulation of chromatin silencing (GO:0031936)	6/509	0.00145871	0.0140465	EGR1;IL6;CIITA;GATA4;TNF;KLF2
positive regulation of hh target transcription factor activity (GO:0007228)	3/92	0.00148907	0.0141721	IL6;EDN1;TNF
positive regulation of vascular wound healing (GO:0035470)	3/92	0.00148907	0.0141721	TNFAIP3;GATA4;ANGPTL4
positive regulation of androgen receptor activity (GO:2000825)	3/95	0.00163284	0.0154506	IL6;EDN1;TNF
negative regulation of T cell proliferation (GO:0042130)	2/25	0.00170171	0.0160097	CEBPB;IL27
positive regulation of thyroid hormone receptor activity (GO:1904169)	3/99	0.00183766	0.0169277	IL6;EDN1;TNF
cell death in response to hydrogen peroxide (GO:0036474)	2/26	0.00184064	0.0169277	IL6;TNFAIP3
negative regulation of transcription from RNA polymerase II promoter in response to hydrogen peroxide (GO:0036129)	2/26	0.00184064	0.0169277	IL6;TNFAIP3
cellular detoxification of hydrogen peroxide (GO:0061692)	2/26	0.00184064	0.0169277	IL6;TNFAIP3
negative regulation of neuron apoptotic process by negative regulation of transcription from RNA polymerase II promoter (GO:1904089)	6/534	0.00185985	0.0170088	ZFP36;EDN1;CIITA;MXD1;HOXD9;TNF
positive regulation of angiogenesis (GO:0045766)	3/100	0.00189125	0.0171998	IL6;GATA4;ANGPTL4
positive regulation of CREB transcription factor activity (GO:0032793)	3/103	0.00205785	0.0186116	IL6;EDN1;TNF
chromatin-mediated maintenance of transcription (GO:0048096)	6/554	0.00223722	0.0200127	EGR1;IL6;CIITA;GATA4;TNF;KLF2
positive regulation of JUN kinase activity (GO:0043507)	3/106	0.00223332	0.0200127	EDN1;GADD45B;TNF
positive regulation of monocyte chemotaxis (GO:0090026)	2/29	0.00228863	0.0201424	IL6;TNF
regulation of vascular wound healing (GO:0061043)	2/29	0.00228863	0.0201424	IL6;TNFAIP3
negative regulation of interleukin-6 secretion (GO:1900165)	2/29	0.00228863	0.0201424	TNFAIP3;TNF
positive regulation of myofibroblast cell apoptotic process (GO:1904522)	4/234	0.00256169	0.0212867	IL6;GADD45B;UBD;TNF
positive regulation of glial cell apoptotic process (GO:0034352)	4/234	0.00256169	0.0212867	IL6;GADD45B;UBD;TNF
positive regulation of muscle cell apoptotic process (GO:0010661)	4/234	0.00256169	0.0212867	IL6;GADD45B;UBD;TNF
positive regulation of leukocyte apoptotic process (GO:2000108)	4/234	0.00256169	0.0212867	IL6;GADD45B;UBD;TNF
positive regulation of apoptotic process in other organism (GO:0044533)	4/234	0.00256169	0.0212867	IL6;GADD45B;UBD;TNF
positive regulation of compound eye retinal cell apoptotic process (GO:1901694)	4/234	0.00256169	0.0212867	IL6;GADD45B;UBD;TNF
positive regulation of fat cell apoptotic process (GO:1904651)	4/234	0.00256169	0.0212867	IL6;GADD45B;UBD;TNF
positive regulation of epithelial cell apoptotic process (GO:1904037)	4/234	0.00256169	0.0212867	IL6;GADD45B;UBD;TNF
positive regulation of apoptotic process involved in development (GO:1904747)	4/234	0.00256169	0.0212867	IL6;GADD45B;UBD;TNF
positive regulation of mesenchymal cell apoptotic process (GO:2001055)	4/234	0.00256169	0.0212867	IL6;GADD45B;UBD;TNF
positive regulation of transcription from RNA polymerase II promoter in response to hydrogen peroxide (GO:0061407)	2/30	0.00244828	0.0212867	IL6;TNFAIP3
positive regulation of myeloid cell apoptotic process (GO:0033034)	4/235	0.00260139	0.0214953	IL6;GADD45B;UBD;TNF
negative regulation of brown fat cell differentiation (GO:1903444)	2/31	0.00261305	0.0214953	IL6;TNF
positive regulation of fibroblast apoptotic process (GO:2000271)	4/238	0.00272306	0.0222882	IL6;GADD45B;UBD;TNF
negative regulation of tumor necrosis factor production (GO:0032720)	2/32	0.0027829	0.0226647	ZFP36;TNFAIP3
positive regulation of anoikis (GO:2000210)	4/240	0.00280631	0.0226968	IL6;GADD45B;UBD;TNF
TNFSF11-mediated signaling pathway (GO:0071847)	3/115	0.00281457	0.0226968	NFKBIA;TNFSF15;TNF
positive regulation of execution phase of apoptosis (GO:1900119)	4/241	0.00284858	0.0228584	IL6;GADD45B;UBD;TNF
positive regulation of chemokine production (GO:0032722)	2/33	0.00295783	0.0235047	IL6;TNF
positive regulation of interleukin-4 production (GO:0032753)	2/33	0.00295783	0.0235047	CEBPB;TNF
positive regulation of MAP kinase activity (GO:0043406)	3/118	0.0030271	0.0239389	IL6;EDN1;TNF
positive regulation of cellular protein metabolic process (GO:0032270)	2/34	0.00313779	0.024695	NFKBIA;KLF2
positive regulation of apoptotic signaling pathway (GO:2001235)	4/248	0.0031568	0.0247258	IL6;GADD45B;UBD;TNF
histone H2A K63-linked deubiquitination (GO:0070537)	2/35	0.00332277	0.025779	TNFAIP3;OTUD1
regulation of tumor necrosis factor-mediated signaling pathway (GO:0010803)	2/35	0.00332277	0.025779	TNFAIP3;TNF
positive regulation of cysteine-type endopeptidase activity involved in apoptotic process (GO:0043280)	4/258	0.00363564	0.0280733	IL6;GADD45B;UBD;TNF
positive regulation of cytokine biosynthetic process (GO:0042108)	2/37	0.00370769	0.0284952	TNF;KLF2
positive regulation of chemokine secretion (GO:0090197)	2/38	0.00390757	0.0297521	IL6;TNF
positive regulation of transcription from RNA polymerase II promoter in response to glucose starvation (GO:0061406)	2/38	0.00390757	0.0297521	NUAK2;KLF2
cellular response to lipopolysaccharide (GO:0071222)	3/132	0.0041485	0.0314403	IL6;ZFP36;TNFAIP3
positive regulation of brown fat cell differentiation (GO:0090336)	2/40	0.00432208	0.0326048	CEBPB;ZFP36
positive regulation of tumor necrosis factor-mediated signaling pathway (GO:1903265)	2/41	0.00453664	0.0339109	TNFAIP3;TNF
regulation of heart contraction involved in acute-phase response (GO:0002531)	2/41	0.00453664	0.0339109	CEBPB;IL6
activation of MAPK activity (GO:0000187)	3/137	0.00460241	0.0342461	DUSP5;EDN1;TNF
canonical Wnt signaling pathway involved in positive regulation of apoptotic process (GO:0044337)	4/279	0.00479757	0.0355367	IL6;GADD45B;UBD;TNF
positive regulation of interleukin-6 production (GO:0032755)	2/43	0.0049803	0.0367241	IL6;TNF
activation of JUN kinase activity (GO:0007257)	3/143	0.00518544	0.0380653	DUSP5;EDN1;TNF
negative regulation of NF-kappaB import into nucleus (GO:0042347)	2/44	0.00520933	0.03807	NFKBIA;TNFAIP3
negative regulation of I-kappaB kinase/NF-kappaB signaling (GO:0043124)	2/45	0.00544314	0.0394267	TNFAIP3;TNF
positive regulation of acute inflammatory response (GO:0002675)	2/45	0.00544314	0.0394267	NFKBIA;IL6
positive regulation of translational termination (GO:0045905)	2/46	0.00568171	0.0407936	IL6;TNF
negative regulation of fat cell differentiation (GO:0045599)	2/46	0.00568171	0.0407936	IL6;TNF
positive regulation of tau-protein kinase activity (GO:1902949)	2/47	0.00592499	0.0421705	EGR1;TNF
response to interferon-gamma (GO:0034341)	2/47	0.00592499	0.0421705	CIITA;UBD
I-kappaB kinase/NF-kappaB signaling (GO:0007249)	2/48	0.00617298	0.0435568	NFKBIA;TNF
positive regulation of histamine secretion by mast cell (GO:1903595)	2/48	0.00617298	0.0435568	NFKBIA;EDN1
NF-kappaB import into nucleus (GO:0042348)	2/50	0.00668298	0.046953	NFKBIA;TNF
positive regulation of interleukin-6 secretion (GO:2000778)	2/51	0.00694494	0.0485849	IL6;TNF
negative regulation of tumor necrosis factor-mediated signaling pathway (GO:0010804)	2/52	0.00721151	0.0502351	TNFAIP3;TNF
cytoplasmic sequestering of NF-kappaB (GO:0007253)	2/53	0.00748267	0.0519031	NFKBIA;TNFAIP3
negative regulation of epithelial cell apoptotic process (GO:1904036)	4/325	0.00816393	0.0552246	NFKBIA;IL6;NUAK2;ANGPTL4
negative regulation of apoptotic process in bone marrow (GO:0071866)	4/325	0.00816393	0.0552246	NFKBIA;IL6;NUAK2;ANGPTL4
negative regulation of compound eye retinal cell apoptotic process (GO:1901693)	4/325	0.00816393	0.0552246	NFKBIA;IL6;NUAK2;ANGPTL4
negative regulation of myofibroblast cell apoptotic process (GO:1904521)	4/325	0.00816393	0.0552246	NFKBIA;IL6;NUAK2;ANGPTL4
negative regulation of fat cell apoptotic process (GO:1904650)	4/325	0.00816393	0.0552246	NFKBIA;IL6;NUAK2;ANGPTL4
negative regulation of apoptotic process involved in development (GO:1904746)	4/325	0.00816393	0.0552246	NFKBIA;IL6;NUAK2;ANGPTL4
negative regulation of myeloid cell apoptotic process (GO:0033033)	4/327	0.00833799	0.0553273	NFKBIA;IL6;NUAK2;ANGPTL4
negative regulation of mesenchymal cell apoptotic process (GO:2001054)	4/327	0.00833799	0.0553273	NFKBIA;IL6;NUAK2;ANGPTL4
negative regulation of muscle cell apoptotic process (GO:0010656)	4/326	0.00825066	0.0553273	NFKBIA;IL6;NUAK2;ANGPTL4
negative regulation of fibroblast apoptotic process (GO:2000270)	4/326	0.00825066	0.0553273	NFKBIA;IL6;NUAK2;ANGPTL4
positive regulation of NF-kappaB import into nucleus (GO:0042346)	3/170	0.0083481	0.0553273	NFKBIA;UBD;TNF
negative regulation of glial cell apoptotic process (GO:0034351)	4/330	0.00860364	0.0565629	NFKBIA;IL6;NUAK2;ANGPTL4
negative regulation of execution phase of apoptosis (GO:1900118)	4/330	0.00860364	0.0565629	NFKBIA;IL6;NUAK2;ANGPTL4
negative regulation of leukocyte apoptotic process (GO:2000107)	4/331	0.00869341	0.0569245	NFKBIA;IL6;NUAK2;ANGPTL4
negative regulation of anoikis (GO:2000811)	4/336	0.00915151	0.0596854	NFKBIA;IL6;NUAK2;ANGPTL4
positive regulation of T cell proliferation (GO:0042102)	2/59	0.00920464	0.0597936	IL6;IL27
negative regulation of apoptotic signaling pathway (GO:2001234)	4/338	0.00933909	0.0604273	NFKBIA;IL6;NUAK2;ANGPTL4
positive regulation of protein catabolic process (GO:0045732)	2/60	0.00950726	0.0612732	TNFAIP3;KLF2
positive regulation of fat cell differentiation (GO:0045600)	2/61	0.00981428	0.0630038	CEBPB;ZFP36
Common
GO Biological Process 2017b
Term	Overlap	P-value	Adjusted P-value	Genes
type I interferon signaling pathway	30/148	6.94975e-38	1.75273e-34	IFITM3;IFITM1;IFITM2;IFI6;IFI35;IFIT1;SAMHD1;IFIT3;IFIT2;OASL;SOCS1;JAK2;RSAD2;IFNB1;MX2;STAT2;MX1;HLA-B;HLA-C;ISG15;HLA-F;HLA-E;ISG20;BST2;IFI27;OAS1;OAS2;OAS3;IRF7;XAF1
negative regulation of viral genome replication	17/40	4.7827e-28	6.03099e-25	IFITM3;IFITM1;IFITM2;RSAD2;IFNB1;MX1;ISG15;IFIT1;OASL;BST2;ISG20;PARP10;PLSCR1;OAS1;OAS3;CCL5;IFNL3
negative regulation of single stranded viral RNA replication via double stranded DNA intermediate	17/44	3.62721e-27	3.04928e-24	IFITM3;IFITM1;IFITM2;RSAD2;IFNB1;MX1;ISG15;IFIT1;OASL;BST2;ISG20;PARP10;PLSCR1;OAS1;OAS3;CCL5;IFNL3
negative regulation by host of viral genome replication	17/51	7.54124e-26	4.75475e-23	IFITM3;IFITM1;IFITM2;RSAD2;IFNB1;MX1;ISG15;IFIT1;OASL;BST2;ISG20;PARP10;PLSCR1;OAS1;OAS3;CCL5;IFNL3
interferon-gamma-mediated signaling pathway	21/204	3.71719e-20	1.87495e-17	CCL22;HLA-B;HLA-C;HLA-F;PML;HLA-E;OASL;MT2A;SOCS1;OAS1;OAS2;OAS3;CCL5;IRF7;LGALS9;TRIM38;JAK2;GBP1;CCL17;TRIM21;TRIM22
negative regulation of type I interferon production	10/49	3.03145e-13	1.27422e-10	ZBP1;HERC5;IFIH1;UBA7;DDX58;IRF7;NLRC5;UBE2L6;ISG15;TRIM21
cellular response to interferon-gamma	11/82	2.43972e-12	8.78997e-10	BST2;IFITM3;IFITM1;NUB1;CCL22;IFITM2;CCL5;CXCR4;LGALS9;TRIM21;CCL17
cellular response to interferon-beta	8/36	3.72949e-11	1.17572e-08	BST2;IFITM3;PLSCR1;IFITM1;IFITM2;IFNB1;CXCR4;XAF1
cellular response to interferon-alpha	7/32	7.39259e-10	2.07157e-07	BST2;IFITM3;IFITM1;IFITM2;MX2;LAMP3;CXCR4
suppression by virus of host type I interferon production	7/33	9.33613e-10	2.35457e-07	IFIH1;HERC5;UBA7;DDX58;NLRC5;ISG15;UBE2L6
negative regulation of interferon-alpha production	7/36	1.79716e-09	4.12039e-07	IFIH1;HERC5;UBA7;DDX58;NLRC5;ISG15;UBE2L6
response to interferon-beta	7/38	2.68998e-09	5.65344e-07	BST2;IFITM3;PLSCR1;IFITM1;IFITM2;XAF1;PML
response to interferon-alpha	7/40	3.93432e-09	7.63259e-07	BST2;IFITM3;IFITM1;IFITM2;MX2;LAMP3;PML
negative regulation of interferon-beta production	7/41	4.72069e-09	8.50399e-07	IFIH1;HERC5;UBA7;DDX58;NLRC5;ISG15;UBE2L6
antigen processing and presentation of peptide antigen via MHC class I	6/26	9.02493e-09	1.33888e-06	ERAP2;HLA-B;HLA-C;TAP1;HLA-F;HLA-E
antigen processing and presentation of endogenous peptide antigen via MHC class I	6/26	9.02493e-09	1.33888e-06	ERAP2;HLA-B;HLA-C;TAP1;HLA-F;HLA-E
peptide antigen assembly with MHC class I protein complex	6/26	9.02493e-09	1.33888e-06	ERAP2;HLA-B;HLA-C;TAP1;HLA-F;HLA-E
response to interferon-gamma	7/47	1.28159e-08	1.79564e-06	BST2;IFITM3;IFITM1;NUB1;IFITM2;TRIM21;PML
antigen processing and presentation of exogenous peptide antigen via MHC class I	6/28	1.4623e-08	1.94101e-06	ERAP2;HLA-B;HLA-C;TAP1;HLA-F;HLA-E
antigen processing and presentation of exogenous peptide antigen via MHC class I, TAP-independent	4/11	4.07064e-07	5.13308e-05	HLA-B;HLA-C;HLA-F;HLA-E
positive regulation of type I interferon-mediated signaling pathway	6/52	7.01995e-07	8.43062e-05	PLSCR1;IFNB1;STAT2;CCL5;NLRC5;USP18
positive regulation of NF-kappaB import into nucleus	9/170	9.37026e-07	0.000107417	BST2;DDX58;TNFSF10;SECTM1;LGALS9;TRIM38;APOL3;TLR3;TRIM22
positive regulation of interferon-alpha biosynthetic process	4/15	1.6525e-06	0.0001812	IFIH1;DDX58;IRF7;TLR3
positive regulation of natural killer cell mediated immunity	4/16	2.19304e-06	0.000230452	PLSCR1;IFNB1;CCL5;HLA-E
positive regulation of I-kappaB kinase/NF-kappaB signaling	8/162	6.45713e-06	0.000651396	BST2;TNFSF10;SECTM1;LGALS9;TRIM38;OPTN;APOL3;TRIM22
antigen processing and presentation of exogenous peptide antigen via MHC class I, TAP-dependent	6/78	7.79237e-06	0.00075586	HLA-B;TAP1;HLA-C;HLA-F;PSMB9;HLA-E
cellular response to type I interferon	4/23	1.0326e-05	0.000964527	MX1;CXCR4;ISG15;IFIT1
positive regulation of interferon-beta biosynthetic process	4/26	1.71906e-05	0.00154838	IFIH1;DDX58;IRF7;TLR3
positive regulation of toll-like receptor signaling pathway	4/28	2.33246e-05	0.00202843	PLSCR1;IFNB1;CCL5;TLR3
regulation of T cell activation via T cell receptor contact with antigen bound to MHC molecule on antigen presenting cell	8/196	2.57808e-05	0.0021673	IFITM1;CCL5;HLA-B;IRF7;HLA-C;HLA-F;IFNL3;HLA-E
positive regulation by symbiont of host I-kappaB kinase/NF-kappaB cascade	7/148	3.29153e-05	0.00267782	BST2;TNFSF10;SECTM1;LGALS9;TRIM38;APOL3;TRIM22
positive regulation of innate immune response	4/31	3.5345e-05	0.00278563	PLSCR1;IFNB1;CCL5;SAMHD1
positive regulation of interferon-beta production	5/62	3.66425e-05	0.00280038	ZBP1;IFIH1;DDX58;IRF7;TLR3
regulation of I-kappaB phosphorylation	4/32	4.0206e-05	0.00298234	SOCS1;STAT2;PML;OPTN
cellular response to tumor necrosis factor	6/109	5.27539e-05	0.0038013	NUB1;CCL22;CCL5;CXCR4;JAK2;CCL17
activation of cysteine-type endopeptidase activity involved in apoptotic signaling pathway	3/14	7.48907e-05	0.00524651	TNFSF10;LGALS9;JAK2
positive regulation of age-related resistance	3/15	9.32003e-05	0.00546631	PLSCR1;IFNB1;CCL5
positive regulation of antifungal innate immune response	3/15	9.32003e-05	0.00546631	PLSCR1;IFNB1;CCL5
positive regulation of systemic acquired resistance	3/15	9.32003e-05	0.00546631	PLSCR1;IFNB1;CCL5
positive regulation by organism of innate immune response in other organism involved in symbiotic interaction	3/15	9.32003e-05	0.00546631	PLSCR1;IFNB1;CCL5
positive regulation of innate immunity memory response	3/15	9.32003e-05	0.00546631	PLSCR1;IFNB1;CCL5
negative regulation of fusion of virus membrane with host plasma membrane	3/15	9.32003e-05	0.00546631	IFITM3;IFITM1;IFITM2
positive regulation of release of cytochrome c from mitochondria	4/39	8.9006e-05	0.00546631	IFNB1;PLAUR;TNFSF10;PMAIP1
positive regulation of complement activation, alternative pathway	3/16	0.000114202	0.00626125	PLSCR1;IFNB1;CCL5
positive regulation of defense response to bacterium, incompatible interaction	3/16	0.000114202	0.00626125	PLSCR1;IFNB1;CCL5
positive regulation of complement activation, lectin pathway	3/16	0.000114202	0.00626125	PLSCR1;IFNB1;CCL5
positive regulation of interferon-beta secretion	4/42	0.000119439	0.00640905	IFIH1;DDX58;IRF7;TLR3
positive regulation of MDA-5 signaling pathway	4/43	0.000131076	0.00648186	PLSCR1;IFNB1;CCL5;DDX60
regulation of type I interferon-mediated signaling pathway	4/43	0.000131076	0.00648186	IFNB1;STAT2;SAMHD1;USP18
positive regulation of cysteine-type endopeptidase activity involved in apoptotic signaling pathway	4/43	0.000131076	0.00648186	IFNB1;TNFSF10;PMAIP1;LGALS9
negative regulation of type I interferon-mediated signaling pathway	4/43	0.000131076	0.00648186	IFNB1;STAT2;NLRC5;USP18
regulation of interferon-alpha production	3/17	0.000138062	0.00669601	ZBP1;IRF7;TRIM21
regulation of protein kinase activity	4/44	0.000143513	0.00682907	SOCS1;STAT2;NLRC5;PML
positive regulation of I-kappaB phosphorylation	8/252	0.000150222	0.0070159	BST2;TNFSF10;PLAUR;SECTM1;LGALS9;TRIM38;APOL3;TRIM22
regulation of mast cell activation involved in immune response	7/190	0.00015857	0.00727115	IFITM1;PLSCR1;HLA-B;IRF7;HLA-C;HLA-F;HLA-E
positive regulation of response to interferon-gamma	3/18	0.000164944	0.00742837	PLSCR1;IFNB1;CCL5
negative regulation of viral entry into host cell	3/19	0.000195008	0.00862823	IFITM3;IFITM1;IFITM2
positive regulation of RIG-I signaling pathway	4/48	0.000201907	0.00877946	PLSCR1;IFNB1;CCL5;DDX60
regulation of innate immune response	7/201	0.00022403	0.00914363	IFITM1;HLA-B;IRF7;HLA-C;HLA-F;SAMHD1;HLA-E
regulation of interferon-beta production	3/20	0.000228409	0.00914363	ZBP1;IRF7;TRIM21
cellular response to interleukin-1	5/90	0.000217499	0.00914363	CCL22;CCL5;CXCR4;LGALS9;CCL17
positive regulation of tumor necrosis factor secretion	4/49	0.000218832	0.00914363	LGALS9;JAK2;TLR3;HLA-E
positive regulation of melanization defense response	3/20	0.000228409	0.00914363	PLSCR1;IFNB1;CCL5
